# Supplementary material for: The lack of the Celf2a splicing factor converts a Duchenne genotype into a Becker phenotype
Source: Nat Commun. 2016 Jan 22;7:10488. doi: 10.1038/ncomms10488 (PMC4736020; doi:10.1038/ncomms10488)
Supplement: Supplementary Data 1 — Alternative splicing analysis of GS44 versus WT and 44-1 in GM and DM. The four spreadsheets include the raw output of MATS for the exon skipping events. All coordinates are hg19, annotation is Ensembl GRCh37. [file ncomms10488-s2.xlsx]

## Sheet: GSvs_WT#A_GM_SE.MATS.ReadsOnTar
ID	GeneID	geneSymbol	chr	strand	exonStart_0base	exonEnd	upstreamES	upstreamEE	downstreamES	downstreamEE	ID	IC_SAMPLE_1	SC_SAMPLE_1	IC_SAMPLE_2	SC_SAMPLE_2	IncFormLen	SkipFormLen	PValue	FDR	IncLevel1	IncLevel2	IncLevelDifference
38447	ENSG00000177697	NA	chr11	+	834529	834591	832966	833026	836062	836153	38447	327	127	188	158	77	52	2.47859e-07	0.000108846	0.635	0.446	0.189
14273	ENSG00000162929	NA	chr2	+	61384996	61385147	61372265	61372331	61389976	61390090	14273	0	27	12	6	196	59	3.61852e-07	0.000151345	0	0.376	-0.376
33520	ENSG00000175061	NA	chr17	+	16342973	16343017	16342640	16342728	16343498	16343567	33520	134	484	163	292	47	58	3.6433e-07	0.000151345	0.255	0.408	-0.153
20602	ENSG00000163359	NA	chr2	-	238296224	238296827	238289557	238290142	238305369	238305490	20602	4004	628	2669	289	674	85	6.03532e-07	0.000244113	0.446	0.538	-0.092
34763	ENSG00000185896	NA	chr13	+	113965023	113965182	113963957	113964177	113973783	113973971	34763	448	17	653	0	230	85	6.2014e-07	0.000244399	0.907	1	-0.093
33003	ENSG00000152952	NA	chr3	-	145795648	145795711	145794568	145794682	145796902	145797044	33003	969	69	272	1	112	85	7.22893e-07	0.000277771	0.914	0.995	-0.081
21588	ENSG00000143537	NA	chr1	+	155033238	155033308	155032680	155032819	155034720	155034845	21588	28	1	11	18	126	85	7.87402e-07	0.000288152	0.95	0.292	0.658
24405	ENSG00000176014	NA	chr18	+	12308685	12308794	12308260	12308348	12310941	12311052	24405	1171	2	439	15	176	81	7.85693e-07	0.000288152	0.996	0.931	0.065
11992	ENSG00000089159	NA	chr12	-	120664641	120664920	120661956	120662180	120703419	120703495	11992	115	43	11	27	334	69	8.29272e-07	0.000296417	0.356	0.078	0.278
24786	ENSG00000047849	NA	chr3	-	47950527	47953911	47918906	47919013	47956306	47956429	24786	322	90	79	62	3455	85	8.62447e-07	0.000301268	0.081	0.03	0.051
1965	ENSG00000010244	NA	chr17	+	30693683	30693776	30692348	30692506	30694790	30695033	1965	125	99	123	31	170	85	8.88224e-07	0.000303378	0.387	0.665	-0.278
30326	ENSG00000100097	NA	chr22	+	38074489	38074661	38072862	38073072	38075609	38075809	30326	18382	246	9309	65	243	85	1.02045e-06	0.000340963	0.963	0.98	-0.017
10241	ENSG00000140416	NA	chr15	+	63353396	63353472	63353067	63353138	63353911	63353987	10241	240	51	114	69	101	48	1.22109e-06	0.000391002	0.691	0.44	0.251
34293	ENSG00000145730	NA	chr5	+	102309819	102310140	102296861	102296933	102325975	102326105	34293	238	24	901	19	372	65	1.2039e-06	0.000391002	0.634	0.892	-0.258
36288	ENSG00000110321	NA	chr11	-	10823207	10823321	10822508	10822634	10823595	10823756	36288	1444	121	827	27	185	85	2.65788e-06	0.000833706	0.846	0.934	-0.088
37855	ENSG00000167601	NA	chr19	+	41745598	41745625	41745068	41745219	41748787	41748920	37855	20	82	19	9	40	85	2.72149e-06	0.000836587	0.341	0.818	-0.477
26649	ENSG00000133318	NA	chr11	+	63486452	63488504	63448967	63449250	63517462	63517670	26649	123	36	24	32	2123	85	3.59554e-06	0.0010836	0.12	0.029	0.091
21108	ENSG00000117143	NA	chr1	+	162562521	162562572	162560112	162560301	162567581	162567648	21108	127	95	48	6	63	60	4.01579e-06	0.00118698	0.56	0.884	-0.324
37651	ENSG00000233429	NA	chr7	+	27138692	27138985	27135851	27136007	27139397	27139585	37651	78	5	8	10	364	85	4.33435e-06	0.00123976	0.785	0.157	0.628
37652	ENSG00000233429	NA	chr7	+	27138716	27138985	27135742	27136007	27139397	27139585	37652	65	5	6	10	340	85	4.35568e-06	0.00123976	0.765	0.13	0.635
35263	ENSG00000182534	NA	chr17	-	74679928	74680009	74675652	74676961	74681153	74681247	35263	84	322	179	347	148	85	6.1538e-06	0.00171971	0.13	0.229	-0.099
27069	ENSG00000005893	NA	chrX	-	119572930	119573148	119565102	119565317	119575584	119575749	27069	266	82	159	108	289	85	7.81554e-06	0.00214509	0.488	0.302	0.186
1294	ENSG00000145425	NA	chr4	+	152021636	152021740	152020779	152020866	152024022	152025357	1294	3091	2	1700	24	170	80	9.76785e-06	0.00263389	0.999	0.971	0.028
18037	ENSG00000122786	NA	chr7	+	134620438	134620516	134617738	134618141	134625842	134625988	18037	28	187	15	416	142	85	1.1043e-05	0.00292305	0.082	0.021	0.061
20955	ENSG00000136522	NA	chr3	-	179320439	179320585	179319517	179319578	179322314	179322442	20955	470	0	181	9	186	54	1.12206e-05	0.00292305	1	0.854	0.146
26645	ENSG00000133318	NA	chr11	+	63486173	63488504	63448954	63449250	63517462	63517670	26645	128	36	28	32	2402	85	1.1579e-05	0.00296615	0.112	0.03	0.082
36874	ENSG00000007341	NA	chr1	-	113083400	113083494	113066139	113068733	113084572	113084712	36874	13	2	0	10	170	85	1.23887e-05	0.00312155	0.765	0	0.765
39182	ENSG00000108946	NA	chr17	+	66511127	66511260	66508590	66508689	66511534	66511717	39182	40	200	6	162	204	85	1.27108e-05	0.00315104	0.077	0.015	0.062
34431	ENSG00000065427	NA	chr16	-	75678180	75678360	75675461	75675621	75681475	75681563	34431	156	308	93	84	247	81	1.36944e-05	0.00334101	0.142	0.266	-0.124
21107	ENSG00000117143	NA	chr1	+	162562524	162562572	162560112	162560301	162567581	162567648	21107	37	95	18	6	57	60	1.9148e-05	0.00459852	0.291	0.759	-0.468
29358	ENSG00000105341	NA	chr19	-	41939176	41939339	41937223	41938313	41939441	41939578	29358	49	43	24	1	234	85	1.99992e-05	0.00472905	0.293	0.897	-0.604
39796	ENSG00000122359	NA	chr10	-	81940696	81941211	81935862	81935911	81965098	81965278	39796	37	8	1	9	543	42	2.04951e-05	0.00477287	0.263	0.009	0.254
13491	ENSG00000013375	NA	chr6	-	83900527	83900733	83898332	83898517	83902897	83903012	13491	977	3	262	10	277	85	2.58912e-05	0.00593952	0.99	0.889	0.101
22454	ENSG00000153029	NA	chr1	+	181021370	181021646	181019146	181019422	181022708	181022813	22454	75	12	27	24	347	85	2.67511e-05	0.00604655	0.605	0.216	0.389
20956	ENSG00000136522	NA	chr3	-	179320439	179320525	179319517	179319578	179322314	179322428	20956	145	0	68	9	127	54	2.95544e-05	0.00658335	1	0.763	0.237
39097	ENSG00000003436	NA	chr2	-	188394090	188394212	188368374	188368497	188418926	188419076	39097	50	77	15	86	193	85	3.40731e-05	0.00748148	0.222	0.071	0.151
16504	ENSG00000164144	NA	chr4	+	153791904	153792000	153784757	153784866	153793603	153793716	16504	24	32	38	8	170	85	3.52609e-05	0.00752722	0.273	0.704	-0.431
31038	ENSG00000170791	NA	chr8	+	57125320	57125468	57124347	57124396	57127156	57127226	31038	127	14	16	13	154	20	3.51825e-05	0.00752722	0.541	0.138	0.403
3024	ENSG00000198860	NA	chr1	+	184041290	184041328	184023861	184023997	184041960	184042157	3024	51	3	10	10	62	85	3.74949e-05	0.00789447	0.959	0.578	0.381
7193	ENSG00000171634	NA	chr17	+	65871671	65871860	65870932	65871136	65882243	65882432	7193	32	12	47	0	260	85	3.95815e-05	0.00822119	0.466	1	-0.534
4310	ENSG00000136560	NA	chr2	+	162017795	162017923	162016859	162016997	162036124	162036272	4310	25	59	1	43	199	85	4.58232e-05	0.0093907	0.153	0.01	0.143
10232	ENSG00000140416	NA	chr15	+	63353911	63353987	63353396	63353472	63354413	63354476	10232	74	244	62	86	93	40	5.34811e-05	0.0108159	0.115	0.237	-0.122
9251	ENSG00000171204	NA	chr11	+	85340175	85340306	85339662	85339732	85342730	85342852	9251	24	44	2	42	180	63	5.63942e-05	0.0112569	0.16	0.016	0.144
28722	ENSG00000156467	NA	chr8	-	97243453	97243743	97242942	97243360	97244001	97244168	28722	20	1382	36	760	361	85	6.8954e-05	0.0135875	0.003	0.011	-0.008
20597	ENSG00000163359	NA	chr2	-	238303229	238303847	238289557	238290142	238305369	238305490	20597	813	628	534	289	689	85	7.73636e-05	0.0150516	0.138	0.186	-0.048
21949	ENSG00000166886	NA	chr12	+	57487189	57487381	57486845	57486978	57488394	57489259	21949	137	18	158	2	263	85	8.18889e-05	0.0157329	0.711	0.962	-0.251
24212	ENSG00000173915	NA	chr10	-	105153955	105154151	105152127	105152223	105156165	105156223	24212	134	35	33	30	233	51	8.90407e-05	0.0168957	0.456	0.194	0.262
12544	ENSG00000063241	NA	chr19	-	55967002	55967212	55966626	55966697	55967715	55967856	12544	113	30	82	3	260	64	0.000101379	0.0190023	0.481	0.871	-0.39
33012	ENSG00000136003	NA	chr12	+	108957835	108957931	108956381	108956512	108958054	108958168	33012	17	20	5	47	170	85	0.000103309	0.0191308	0.298	0.051	0.247
19186	ENSG00000138326	NA	chr10	+	79799961	79799983	79796951	79797062	79800372	79800459	19186	478	2701	545	180	25	80	0	0	0.362	0.906	-0.544
19189	ENSG00000138326	NA	chr10	+	79799958	79799983	79796951	79797062	79800372	79800471	19189	77	2701	123	180	36	85	0	0	0.063	0.617	-0.554
18772	ENSG00000119185	NA	chr2	-	9560118	9560229	9558754	9558861	9563501	9563609	18772	11	70	26	35	182	85	0.000105692	0.0193392	0.068	0.258	-0.19
494	ENSG00000137573	NA	chr8	+	70407999	70408161	70378858	70379185	70414108	70414203	494	18	0	338	214	233	85	0.000108428	0.0196064	1	0.366	0.634
28246	ENSG00000197535	NA	chr15	-	52630006	52630081	52628659	52628753	52632392	52632591	28246	1	35	17	31	136	85	0.000113934	0.020224	0.018	0.255	-0.237
4012	ENSG00000249859	NA	chr8	+	128867400	128867565	128808058	128808254	128902834	128903041	4012	12	0	0	5	236	85	0.000114476	0.020224	1	0	1
13127	ENSG00000124193	NA	chr20	+	42087792	42088060	42087000	42087149	42088410	42088535	13127	88	110	97	52	339	85	0.000131787	0.0230179	0.167	0.319	-0.152
28842	ENSG00000120451	NA	chr11	-	130750516	130750701	130749518	130749606	130773149	130773279	28842	134	16	95	0	252	81	0.000141394	0.0244182	0.729	1	-0.271
16305	ENSG00000197150	NA	chr7	+	150730691	150731004	150725550	150725697	150731359	150731515	16305	106	0	21	5	384	85	0.000144638	0.0247009	1	0.482	0.518
25292	ENSG00000070831	NA	chr1	+	22400586	22400712	22379160	22379235	22404921	22405076	25292	54	703	58	351	180	68	0.000148868	0.025144	0.028	0.059	-0.031
22604	ENSG00000136153	NA	chr13	+	76381615	76382335	76378455	76378677	76383289	76383319	22604	27	6	38	48	729	23	0.000151703	0.0253444	0.124	0.024	0.1
5400	ENSG00000089006	NA	chr20	-	17936008	17936119	17934639	17934761	17937576	17937681	5400	315	2	109	9	182	85	0.000164932	0.0272582	0.987	0.85	0.137
22012	ENSG00000196776	NA	chr3	-	107770785	107770817	107762145	107766139	107776323	107776416	22012	46	26	84	11	50	85	0.000174362	0.02851	0.75	0.928	-0.178
29407	ENSG00000011465	NA	chr12	-	91573138	91573463	91572118	91572362	91576431	91576601	29407	699	141	7	36	396	85	0	0	0.516	0.04	0.476
13976	ENSG00000185222	NA	chrX	+	102612010	102612089	102611372	102611534	102612542	102613397	13976	729	193	449	68	144	85	0.00018543	0.0300005	0.69	0.796	-0.106
31037	ENSG00000170791	NA	chr8	+	57125320	57125448	57124356	57124396	57127156	57127226	31037	104	14	16	13	125	11	0.000190804	0.0305485	0.395	0.098	0.297
14237	ENSG00000162604	NA	chr1	-	62152463	62152567	62149168	62149218	62160368	62160442	14237	13	29	1	43	115	25	0.00019674	0.0311742	0.089	0.005	0.084
3177	ENSG00000026508	NA	chr11	+	35232792	35232996	35211381	35211612	35236398	35236461	3177	174	428	15	270	246	56	0	0	0.085	0.012	0.073
24214	ENSG00000173915	NA	chr10	-	105155502	105155789	105152127	105152223	105156165	105156198	24214	150	35	41	30	299	26	0.000212542	0.0333343	0.271	0.106	0.165
17039	ENSG00000185215	NA	chr14	+	103590711	103590843	103589797	103589820	103592646	103592912	17039	4	0	0	13	134	16	0.000236174	0.0366666	1	0	1
36736	ENSG00000115414	NA	chr2	-	216245533	216245803	216243852	216244040	216246934	216247048	36736	12377	881	9905	2373	341	85	0	0	0.778	0.51	0.268
36737	ENSG00000115414	NA	chr2	-	216236831	216237098	216236631	216236738	216238044	216238134	36737	13804	262	17294	679	336	83	0	0	0.929	0.863	0.066
36738	ENSG00000115414	NA	chr2	-	216236831	216237023	216236631	216236738	216238044	216238134	36738	8404	262	11166	679	261	83	0	0	0.911	0.839	0.072
36739	ENSG00000115414	NA	chr2	-	216257653	216257926	216256354	216256537	216259250	216259442	36739	5009	3811	3091	5745	344	85	0	0	0.245	0.117	0.128
17797	ENSG00000168300	NA	chr8	-	52752006	52752198	52746077	52746249	52758220	52758323	17797	13	20	2	38	263	85	0.0002469	0.0379485	0.174	0.017	0.157
3843	ENSG00000153113	NA	chr5	+	96076448	96076487	96075741	96075822	96076969	96077062	3843	81	0	18	37	53	74	0	0	1	0.404	0.596
26515	ENSG00000101266	NA	chr20	-	508576	508693	489094	489304	524315	524465	26515	37	109	4	65	188	85	0.000259871	0.0395467	0.133	0.027	0.106
39762	ENSG00000092841	NA	chr12	+	56554409	56554454	56554026	56554104	56555170	56555359	39762	1679	1712	1487	292	62	71	0	0	0.529	0.854	-0.325
34118	ENSG00000033867	NA	chr3	-	27472788	27473160	27465527	27465643	27475406	27475595	34118	12	90	14	19	443	85	0.0002862	0.0431264	0.025	0.124	-0.099
30304	ENSG00000137575	NA	chr8	+	59472842	59474354	59465812	59465862	59477577	59477643	30304	98	15	15	13	1515	17	0.000297167	0.0443443	0.068	0.013	0.055
10512	ENSG00000135164	NA	chr7	+	86792554	86792648	86781741	86781871	86792810	86792933	10512	19	15	1	16	170	85	0.000303778	0.0447434	0.388	0.03	0.358
14785	ENSG00000112419	NA	chr6	+	144081537	144081777	144074890	144075049	144086397	144086935	14785	4	48	21	38	311	85	0.000305664	0.0447434	0.022	0.131	-0.109
11919	ENSG00000166226	NA	chr12	+	69979530	69979789	69979239	69979304	69980049	69980124	11919	3	329	9	98	286	41	0.000311714	0.0451985	0.001	0.013	-0.012
24516	ENSG00000196924	NA	chrX	-	153594391	153594592	153593716	153593854	153594675	153594838	24516	1111	19	976	2	272	85	0.000319185	0.0458492	0.948	0.993	-0.045
31111	ENSG00000090266	NA	chr7	+	140400669	140400759	140396508	140396642	140402665	140402810	31111	0	344	12	165	166	85	0.000337328	0.0480067	0	0.036	-0.036
14519	ENSG00000068745	NA	chr3	-	48732134	48732257	48731607	48731673	48732522	48732851	14519	9	1	1	9	168	59	0.000368638	0.0519813	0.76	0.038	0.722
10750	ENSG00000126773	NA	chr14	+	60574303	60575045	60558636	60559137	60581417	60581597	10750	383	5	146	12	813	85	0.000387009	0.0535885	0.889	0.56	0.329
5430	ENSG00000008294	NA	chr17	-	49053223	49053262	49052131	49052308	49054468	49054582	5430	56	24	56	4	64	85	0.000386957	0.0535885	0.756	0.949	-0.193
5643	ENSG00000156976	NA	chr3	+	186506098	186506205	186505591	186505671	186506913	186507670	5643	133	116	56	323	166	73	0	0	0.335	0.071	0.264
5644	ENSG00000156976	NA	chr3	+	186506098	186506209	186505591	186505671	186506913	186507080	5644	159	116	83	323	170	73	0	0	0.371	0.099	0.272
3026	ENSG00000198860	NA	chr1	+	184041290	184041432	184023861	184023997	184041960	184043346	3026	106	3	38	10	213	85	0.000414608	0.0568975	0.934	0.603	0.331
12410	ENSG00000029363	NA	chr6	-	136588166	136588313	136582402	136582615	136589299	136589477	12410	296	72	194	19	218	85	0.000453831	0.061729	0.616	0.799	-0.183
38318	ENSG00000141696	NA	chr17	-	39959538	39959683	39958205	39959231	39963047	39963131	38318	151	0	121	9	208	77	0.000459576	0.0619621	1	0.833	0.167
3188	ENSG00000026508	NA	chr11	+	35219667	35219793	35211381	35211612	35236398	35236461	3188	30	428	0	270	168	56	0.000465305	0.062189	0.023	0	0.023
7708	ENSG00000123349	NA	chr12	+	53689622	53689725	53689335	53689423	53691633	53691708	7708	873	76	651	26	153	64	0.000470134	0.0622928	0.828	0.913	-0.085
28825	ENSG00000109083	NA	chr17	-	26659171	26659408	26658884	26659013	26662365	26662481	28825	80	26	25	28	308	85	0.000497622	0.0653714	0.459	0.198	0.261
16028	ENSG00000160072	NA	chr1	+	1425071	1425191	1424583	1424654	1425636	1425804	16028	0	63	3	3	170	64	0.00051076	0.0665286	0	0.274	-0.274
32398	ENSG00000160310	NA	chr21	+	48056350	48056459	48055078	48055675	48056807	48056902	32398	44	83	73	57	180	85	0.000543611	0.0696275	0.2	0.377	-0.177
843	ENSG00000151353	NA	chr2	-	675757	676238	675557	675630	676573	676642	843	11	8	22	0	510	43	0.000539871	0.0696275	0.104	1	-0.896
10235	ENSG00000140416	NA	chr15	+	63335904	63336030	63334956	63335142	63336225	63336351	10235	76	776	19	456	197	85	0.000551821	0.0700949	0.041	0.018	0.023
18257	ENSG00000161677	NA	chr19	-	51010830	51010956	51009634	51009829	51013542	51013705	18257	110	22	44	0	197	85	0.000583025	0.0734515	0.683	1	-0.317
4085	ENSG00000154889	NA	chr18	-	11884877	11885042	11883688	11884626	11885674	11885815	4085	5	27	20	16	236	85	0.000590728	0.0738169	0.063	0.31	-0.247
18543	ENSG00000087884	NA	chr11	+	77552064	77552106	77532174	77532287	77553524	77553674	18543	16	25	1	25	70	85	0.000633787	0.0779305	0.437	0.046	0.391
21936	ENSG00000108774	NA	chr17	-	40289779	40289896	40282354	40282608	40306910	40306982	21936	24	103	4	91	168	65	0.000632985	0.0779305	0.083	0.017	0.066
37063	ENSG00000104299	NA	chr8	-	28719556	28719729	28716952	28717080	28747390	28747451	37063	0	19	4	2	213	54	0.000666696	0.0813263	0	0.336	-0.336
7713	ENSG00000123349	NA	chr12	+	53689622	53690059	53689331	53689423	53691633	53691692	7713	1039	76	756	26	475	52	0.000680452	0.0823508	0.599	0.761	-0.162
12610	ENSG00000135930	NA	chr2	+	233438972	233439051	233431787	233431924	233445613	233448352	12610	4	11	19	4	144	85	0.000728433	0.0874689	0.177	0.737	-0.56
5373	ENSG00000166004	NA	chr11	+	93435941	93436085	93435625	93435803	93439910	93440063	5373	20	0	2	4	215	85	0.000762512	0.0901524	1	0.165	0.835
8454	ENSG00000111832	NA	chr6	+	116894020	116894148	116892582	116892818	116895220	116895334	8454	2	18	14	10	199	85	0.000759058	0.0901524	0.045	0.374	-0.329
17509	ENSG00000168575	NA	chr8	-	42390314	42390478	42329823	42330172	42396680	42396724	17509	14	15	3	28	187	37	0.000815568	0.0956892	0.156	0.021	0.135
14230	ENSG00000162604	NA	chr1	-	62152463	62152593	62149123	62149218	62160368	62160442	14230	15	29	3	43	183	67	0.000898113	0.104576	0.159	0.025	0.134
19347	ENSG00000100697	NA	chr14	-	95600697	95600840	95599651	95599840	95606995	95607096	19347	8	5	0	11	214	85	0.000915455	0.105794	0.389	0	0.389
19268	ENSG00000129187	NA	chr4	-	183837571	183837692	183836613	183836728	183838440	183838630	19268	32	40	6	35	192	85	0.000940502	0.107877	0.262	0.071	0.191
26439	ENSG00000128606	NA	chr7	+	102582736	102582789	102579876	102580032	102584656	102585117	26439	41	108	33	207	92	85	0.000951606	0.108342	0.26	0.128	0.132
38357	ENSG00000107897	NA	chr10	-	27512135	27512168	27508651	27508786	27512266	27512381	38357	10	17	0	20	52	85	0.000966757	0.109258	0.49	0	0.49
10662	ENSG00000131389	NA	chr3	+	14509595	14509720	14509360	14509464	14513712	14513825	10662	18	4	81	0	196	85	0.00099905	0.110758	0.661	1	-0.339
18070	ENSG00000083857	NA	chr4	-	187511658	187511849	187510143	187510374	187516842	187516899	18070	0	43	12	44	227	50	0.00101606	0.110758	0	0.057	-0.057
28047	ENSG00000132952	NA	chr13	+	31195209	31195376	31191919	31192193	31195900	31196029	28047	39	4	2	5	238	85	0.00100109	0.110758	0.777	0.125	0.652
29088	ENSG00000172638	NA	chr11	-	65634336	65634550	65633918	65634183	65635331	65635377	29088	188	5	518	0	239	39	0.00101487	0.110758	0.86	1	-0.14
34372	ENSG00000181852	NA	chr12	-	56606779	56606861	56604080	56604352	56607741	56607854	34372	19	86	0	38	150	85	0.00100947	0.110758	0.111	0	0.111
13876	ENSG00000197563	NA	chr18	-	59829485	59829562	59828365	59828618	59854076	59854289	13876	20	7	2	10	140	85	0.00103375	0.111613	0.634	0.108	0.526
8164	ENSG00000131446	NA	chr5	-	180222655	180222875	180219869	180220097	180229679	180229803	8164	12	52	0	47	291	85	0.00103843	0.111613	0.063	0	0.063
37761	ENSG00000175203	NA	chr12	-	57939800	57939879	57929531	57929628	57940810	57940925	37761	76	9	80	0	144	85	0.00110187	0.117609	0.833	1	-0.167
37760	ENSG00000175203	NA	chr12	-	57939810	57939879	57929531	57929628	57940810	57941114	37760	129	9	142	0	124	85	0.00112001	0.118721	0.908	1	-0.092
30506	ENSG00000143429	NA	chr2	-	91842945	91843023	91824708	91825059	91843393	91843528	30506	12	55	15	14	142	85	0.00113189	0.119159	0.116	0.391	-0.275
11468	ENSG00000137807	NA	chr15	+	69717620	69717662	69715497	69715668	69718408	69718521	11468	33	33	10	0	70	85	0.00120305	0.123273	0.548	1	-0.452
15671	ENSG00000125944	NA	chr1	-	23667344	23667510	23664762	23665101	23670703	23670810	15671	115	49	31	35	237	85	0.0011985	0.123273	0.457	0.241	0.216
21121	ENSG00000117448	NA	chr1	+	46018107	46018235	46016214	46016827	46027460	46027550	21121	135	61	46	48	197	83	0.0011931	0.123273	0.483	0.288	0.195
26408	ENSG00000111206	NA	chr12	-	2970464	2970578	2966848	2968829	2973485	2973661	26408	0	27	3	2	185	85	0.0011959	0.123273	0	0.408	-0.408
15973	ENSG00000106853	NA	chr9	-	114326436	114326542	114324856	114325511	114332370	114332489	15973	35	142	5	84	177	85	0.00122369	0.124557	0.106	0.028	0.078
9291	ENSG00000162430	NA	chr1	+	26128506	26128608	26127533	26127651	26131632	26131766	9291	11	15	0	15	173	85	0.00125904	0.127312	0.265	0	0.265
6064	ENSG00000088448	NA	chr13	-	111546455	111546549	111545044	111545610	111558379	111558471	6064	12	5	6	22	170	85	0.00136275	0.136899	0.545	0.12	0.425
35753	ENSG00000143774	NA	chr1	+	228336071	228336157	228335315	228335400	228336365	228336581	35753	565	77	464	32	151	78	0.0013999	0.139717	0.791	0.882	-0.091
13142	ENSG00000138078	NA	chr2	-	44586635	44587177	44573406	44573529	44588518	44588633	13142	64	18	32	29	613	85	0.00141614	0.140426	0.33	0.133	0.197
12244	ENSG00000163479	NA	chr1	-	155984751	155984860	155981371	155981678	155987922	155988159	12244	268	10	246	0	180	85	0.00145554	0.141987	0.927	1	-0.073
19021	ENSG00000183291	NA	chr1	-	87333735	87333785	87328983	87329288	87346344	87346408	19021	138	38	127	12	58	57	0.00144642	0.141987	0.781	0.912	-0.131
19992	ENSG00000070961	NA	chr12	-	89995102	89995210	89992893	89993076	89996819	89997031	19992	277	0	705	20	179	85	0.00145959	0.141987	1	0.944	0.056
36482	ENSG00000138623	NA	chr15	-	74710608	74710650	74710217	74710310	74711141	74711293	36482	109	11	87	0	70	85	0.00163582	0.157141	0.923	1	-0.077
6937	ENSG00000138375	NA	chr2	+	217303142	217303208	217300060	217300219	217311740	217311881	6937	16	8	22	0	118	85	0.00162652	0.157141	0.59	1	-0.41
10199	ENSG00000104067	NA	chr15	-	30011980	30012220	30010469	30011342	30012561	30012912	10199	21	45	39	27	311	85	0.00168972	0.161311	0.113	0.283	-0.17
17320	ENSG00000119408	NA	chr9	+	127055127	127055292	127020241	127020364	127064214	127064333	17320	6	8	0	18	236	85	0.00174072	0.165154	0.213	0	0.213
31300	ENSG00000114346	NA	chr3	+	172469939	172470226	172468552	172468647	172472298	172472450	31300	17	33	0	17	358	85	0.00175467	0.165455	0.109	0	0.109
14590	ENSG00000076706	NA	chr11	-	119181058	119181176	119179240	119180625	119181465	119181613	14590	19	7	62	2	189	85	0.00182519	0.171055	0.55	0.933	-0.383
17179	ENSG00000111596	NA	chr12	+	70688016	70688074	70671911	70672054	70704674	70704797	17179	0	67	7	47	102	85	0.00186312	0.172559	0	0.11	-0.11
4686	ENSG00000119636	NA	chr14	+	74489618	74489847	74486058	74486237	74495886	74495952	4686	13	5	0	6	274	59	0.00186368	0.172559	0.359	0	0.359
20601	ENSG00000163359	NA	chr2	-	238296224	238296827	238285414	238285987	238305369	238305490	20601	3279	15	2211	0	674	85	0.00191868	0.176587	0.965	1	-0.035
41003	ENSG00000168487	NA	chr8	+	22056776	22056900	22054752	22054933	22058630	22058713	41003	12	56	0	40	186	76	0.00195331	0.178705	0.081	0	0.081
6761	ENSG00000113734	NA	chr5	+	172578568	172578697	172573868	172573961	172581324	172581416	6761	13	36	0	23	200	85	0.00202163	0.183861	0.133	0	0.133
14430	ENSG00000184007	NA	chr1	-	32381495	32381588	32377296	32377427	32384570	32385065	14430	842	50	423	9	170	85	0.00207739	0.184268	0.894	0.959	-0.065
23160	ENSG00000110330	NA	chr11	+	102219011	102219138	102217941	102218107	102219328	102219744	23160	14	96	0	58	198	85	0.00204585	0.184268	0.059	0	0.059
24663	ENSG00000083520	NA	chr13	-	73355426	73355494	73354983	73355141	73355742	73356063	24663	3	57	7	14	122	85	0.00206223	0.184268	0.035	0.258	-0.223
32598	ENSG00000071054	NA	chr2	+	102480282	102480513	102476197	102476326	102481391	102481498	32598	54	168	23	162	302	85	0.00208605	0.184268	0.083	0.038	0.045
38229	ENSG00000167840	NA	chr17	-	5014370	5014514	5012220	5013163	5015094	5015171	38229	0	5	10	2	200	70	0.00207939	0.184268	0	0.636	-0.636
13140	ENSG00000138078	NA	chr2	-	44586635	44586889	44573406	44573529	44588518	44588945	13140	44	18	21	29	325	85	0.00215367	0.189154	0.39	0.159	0.231
33906	ENSG00000169045	NA	chr5	-	179048843	179048977	179048242	179048398	179050037	179050165	33906	11	460	14	162	205	85	0.00218189	0.190543	0.01	0.035	-0.025
4311	ENSG00000136560	NA	chr2	+	162017795	162017923	162016854	162016995	162036124	162036272	4311	13	20	1	21	199	85	0.00223604	0.194169	0.217	0.02	0.197
4965	ENSG00000101558	NA	chr18	+	9944920	9945055	9936982	9937063	9950391	9950565	4965	71	285	11	116	195	74	0.00226368	0.195465	0.086	0.035	0.051
33566	ENSG00000115677	NA	chr2	-	242208615	242208710	242207891	242207956	242212175	242212227	33566	12	31	5	69	103	18	0.00238268	0.203454	0.063	0.013	0.05
37201	ENSG00000133657	NA	chr3	-	194132927	194133017	194123405	194126845	194134487	194134568	37201	237	37	60	1	155	74	0.00237525	0.203454	0.754	0.966	-0.212
29084	ENSG00000172638	NA	chr11	-	65634280	65634550	65633912	65634183	65635331	65635527	29084	268	5	746	0	341	85	0.0024002	0.203818	0.93	1	-0.07
31108	ENSG00000090266	NA	chr7	+	140400673	140400759	140396508	140396642	140402665	140402810	31108	0	344	10	165	158	85	0.00242284	0.20461	0	0.032	-0.032
29086	ENSG00000172638	NA	chr11	-	65634315	65634550	65633911	65634183	65635331	65635527	29086	230	5	605	0	306	85	0.00250935	0.210758	0.927	1	-0.073
38634	ENSG00000042493	NA	chr2	-	85625812	85625905	85625142	85625275	85626258	85626408	38634	350	10	308	0	170	85	0.00252364	0.210807	0.946	1	-0.054
13594	ENSG00000232527	NA	chr1	+	148933290	148933368	148932785	148932920	148951244	148951595	13594	43	98	21	15	142	85	0.00254212	0.211202	0.208	0.456	-0.248
32815	ENSG00000111237	NA	chr12	-	110937261	110937351	110933816	110934008	110939853	110939916	32815	3	47	8	15	137	56	0.00261294	0.214764	0.025	0.179	-0.154
35144	ENSG00000173442	NA	chr11	+	65351062	65351236	65349369	65349436	65351711	65351869	35144	89	10	67	0	220	60	0.00260602	0.214764	0.708	1	-0.292
38315	ENSG00000141696	NA	chr17	-	39965957	39966086	39964110	39964256	39967114	39967286	38315	97	7	116	0	200	85	0.00264729	0.21643	0.855	1	-0.145
9249	ENSG00000171204	NA	chr11	+	85342188	85342360	85339648	85339732	85342730	85342835	9249	189	44	84	42	235	77	0.00268693	0.218508	0.585	0.396	0.189
17959	ENSG00000123562	NA	chrX	-	102939608	102939657	102933426	102933528	102940098	102940188	17959	154	381	28	134	82	83	0.00270875	0.218953	0.29	0.175	0.115
38439	ENSG00000159352	NA	chr1	+	151237641	151237710	151237307	151237394	151237869	151238085	38439	355	13	216	0	119	80	0.00272089	0.218953	0.948	1	-0.052
32513	ENSG00000087470	NA	chr12	+	32891197	32891230	32890038	32890095	32892997	32893174	32513	15	17	2	20	26	50	0.00273996	0.21934	0.629	0.161	0.468
33552	ENSG00000115677	NA	chr2	-	242208775	242208976	242207891	242207956	242254984	242255141	33552	3	96	10	48	245	58	0.00280095	0.22306	0.007	0.047	-0.04
29087	ENSG00000172638	NA	chr11	-	65634491	65634550	65633917	65634183	65635331	65635478	29087	88	5	251	0	104	85	0.00283647	0.224725	0.935	1	-0.065
11685	ENSG00000177082	NA	chr15	-	85189203	85189316	85188699	85189067	85189414	85189579	11685	5	28	8	5	184	85	0.00297317	0.225341	0.076	0.425	-0.349
13038	ENSG00000100568	NA	chr14	-	68129745	68129907	68129193	68129252	68141091	68141327	13038	2	45	9	23	200	52	0.00299086	0.225341	0.011	0.092	-0.081
14533	ENSG00000068745	NA	chr3	-	48732126	48732257	48730920	48731673	48732522	48732851	14533	13	1	6	9	202	85	0.00293632	0.225341	0.845	0.219	0.626
17967	ENSG00000123562	NA	chrX	-	102933426	102933579	102931906	102931979	102939608	102939657	17967	1086	1	460	6	162	23	0.00292569	0.225341	0.994	0.916	0.078
18544	ENSG00000087884	NA	chr11	+	77552064	77552106	77532232	77532283	77553524	77553674	18544	9	0	0	3	35	44	0.00298174	0.225341	1	0	1
20962	ENSG00000128595	NA	chr7	+	128394315	128394509	128388626	128388858	128394582	128394776	20962	2056	238	1627	251	265	85	0.00294892	0.225341	0.735	0.675	0.06
23545	ENSG00000115128	NA	chr2	-	24296945	24297064	24291190	24291329	24299069	24299313	23545	918	20	437	1	190	85	0.00294772	0.225341	0.954	0.995	-0.041
35748	ENSG00000143774	NA	chr1	+	228336071	228336240	228335321	228335400	228336365	228336509	35748	221	77	181	32	227	72	0.0029415	0.225341	0.477	0.642	-0.165
4013	ENSG00000249859	NA	chr8	+	128867400	128867565	128806802	128806980	128902834	128903041	4013	12	7	0	7	236	85	0.00294749	0.225341	0.382	0	0.382
844	ENSG00000151353	NA	chr2	-	675757	676238	675557	675630	677288	677406	844	14	41	19	14	533	66	0.00291123	0.225341	0.041	0.144	-0.103
4887	ENSG00000136869	NA	chr9	+	120470840	120471007	120466649	120466843	120474666	120478053	4887	21	0	2	3	238	85	0.00302165	0.22655	1	0.192	0.808
37636	ENSG00000166913	NA	chr20	+	43516288	43516383	43514351	43514527	43530171	43530397	37636	45	66	14	57	170	85	0.00304855	0.227457	0.254	0.109	0.145
19929	ENSG00000232559	NA	chr7	-	66041741	66041919	66038371	66038537	66057243	66057373	19929	24	11	3	11	249	85	0.00313188	0.230499	0.427	0.085	0.342
2398	ENSG00000111215	NA	chr12	-	11273608	11273779	11199611	11199787	11324020	11324207	2398	19	6	2	8	242	85	0.00313362	0.230499	0.527	0.081	0.446
27740	ENSG00000103599	NA	chr15	+	67636400	67636529	67553609	67553732	67649682	67649759	27740	7	0	1	5	185	70	0.00313431	0.230499	1	0.07	0.93
6982	ENSG00000128463	NA	chr15	+	34520629	34520790	34519893	34520047	34521953	34522357	6982	383	42	229	9	232	85	0.00315364	0.230816	0.77	0.903	-0.133
10877	ENSG00000101084	NA	chr20	+	35236292	35236403	35236117	35236221	35238003	35238133	10877	38	214	22	48	182	85	0.00318818	0.231884	0.077	0.176	-0.099
6986	ENSG00000128463	NA	chr15	+	34520637	34520790	34519895	34520047	34521953	34522357	6986	245	42	149	9	224	85	0.0031984	0.231884	0.689	0.863	-0.174
306	ENSG00000177426	NA	chr18	+	3450319	3450503	3449879	3450068	3456351	3456578	306	101	0	53	5	255	85	0.0032259	0.231895	1	0.779	0.221
39189	ENSG00000115084	NA	chr2	-	114475329	114475425	114472223	114472772	114476730	114476821	39189	99	3	75	13	169	84	0.00324099	0.231895	0.943	0.741	0.202
8779	ENSG00000180329	NA	chr17	-	42757952	42758011	42754804	42756411	42759370	42759506	8779	57	3	28	10	104	85	0.00324381	0.231895	0.939	0.696	0.243
10702	ENSG00000173209	NA	chr2	+	61410681	61410797	61408454	61408540	61411846	61411935	10702	6	8	0	15	178	76	0.00328138	0.233495	0.243	0	0.243
9615	ENSG00000144674	NA	chr3	+	37402733	37402796	37396591	37396678	37407570	37408242	9615	28	7	9	13	107	80	0.00331978	0.235138	0.749	0.341	0.408
23287	ENSG00000152601	NA	chr3	+	152017193	152018156	151985828	151986881	152132729	152132900	23287	1477	10	973	20	1034	85	0.00335325	0.236295	0.924	0.8	0.124
23717	ENSG00000160752	NA	chr1	+	155289647	155289719	155289401	155289479	155290199	155290456	23717	235	12	135	0	116	71	0.00336686	0.236295	0.923	1	-0.077
2046	ENSG00000077238	NA	chr16	+	27352390	27352634	27351506	27351594	27353441	27353580	2046	10	16	0	14	311	81	0.00342483	0.239271	0.14	0	0.14
37262	ENSG00000005889	NA	chrX	+	24170836	24170947	24167845	24167911	24190831	24190917	37262	1	7	7	1	150	53	0.00351089	0.244173	0.048	0.712	-0.664
29769	ENSG00000168958	NA	chr2	+	228217229	228217289	228211941	228212100	228220392	228220477	29769	39	7	45	0	99	78	0.00353579	0.244318	0.814	1	-0.186
37893	ENSG00000135766	NA	chr1	-	231503314	231503382	231499496	231502221	231506307	231506444	37893	119	0	60	5	122	85	0.00354475	0.244318	1	0.893	0.107
14077	ENSG00000174851	NA	chr11	-	66052851	66053007	66052050	66052437	66053171	66053229	14077	248	11	146	0	193	51	0.00358996	0.244969	0.856	1	-0.144
19675	ENSG00000214548	NA	chr14	+	101298848	101298978	101297757	101297871	101302503	101302637	19675	22	6	2	7	201	85	0.00358584	0.244969	0.608	0.108	0.5
39573	ENSG00000166803	NA	chr15	-	64668941	64669104	64657946	64658274	64673156	64673354	39573	489	35	67	14	234	85	0.00360202	0.244969	0.835	0.635	0.2
29089	ENSG00000172638	NA	chr11	-	65634315	65634405	65633917	65634183	65635331	65635527	29089	18	5	37	0	166	85	0.00364394	0.246728	0.648	1	-0.352
15407	ENSG00000013561	NA	chr5	+	141354368	141354520	141353147	141353307	141357867	141358395	15407	228	23	140	3	223	85	0.00373208	0.251588	0.791	0.947	-0.156
17992	ENSG00000182718	NA	chr15	-	60689456	60689537	60685295	60685639	60690141	60690177	17992	201	4	41	6	92	29	0.00376868	0.252946	0.941	0.683	0.258
27115	ENSG00000106603	NA	chr7	-	43690091	43690311	43688198	43688251	43769027	43769088	27115	39	3	5	5	221	15	0.00382024	0.254787	0.469	0.064	0.405
36558	ENSG00000146197	NA	chr6	+	35208917	35209043	35208150	35208267	35209319	35209436	36558	425	23	210	2	197	85	0.00382926	0.254787	0.889	0.978	-0.089
29037	ENSG00000106682	NA	chr7	+	73604576	73604636	73604151	73604248	73609070	73609208	29037	74	340	19	185	106	85	0.00395632	0.262106	0.149	0.076	0.073
9909	ENSG00000150093	NA	chr10	-	33222278	33222511	33221442	33221528	33224419	33224486	9909	72	903	20	577	273	54	0.00402688	0.265636	0.016	0.007	0.009
17859	ENSG00000127990	NA	chr7	-	94268652	94268760	94259030	94259153	94285301	94285498	17859	1	34	10	29	179	85	0.00421195	0.275479	0.014	0.141	-0.127
19628	ENSG00000182287	NA	chrX	-	15851566	15851647	15849228	15849691	15863501	15863639	19628	8	0	0	3	148	85	0.00420777	0.275479	1	0	1
33856	ENSG00000205531	NA	chr11	-	2970456	2970494	2965666	2966876	2972488	2972545	33856	0	43	5	23	31	50	0.00423693	0.275939	0	0.26	-0.26
21902	ENSG00000116786	NA	chr1	+	16047823	16047883	16046228	16046415	16051811	16052040	21902	16	13	29	4	106	85	0.00435449	0.282381	0.497	0.853	-0.356
34142	ENSG00000005955	NA	chr17	+	34901467	34901666	34900780	34900946	34910660	34910741	34142	57	1	30	7	259	74	0.00437259	0.282381	0.942	0.55	0.392
32600	ENSG00000071054	NA	chr2	+	102477286	102477448	102476197	102476326	102481391	102481498	32600	148	168	87	162	233	85	0.00440933	0.283562	0.243	0.164	0.079
35348	ENSG00000089248	NA	chr12	+	112457559	112457698	112451119	112451413	112459953	112460972	35348	459	3	469	15	210	85	0.00447392	0.286517	0.984	0.927	0.057
28367	ENSG00000115307	NA	chr2	-	74755877	74756062	74755543	74755616	74756258	74756409	28367	356	11	201	0	237	66	0.00451997	0.288265	0.9	1	-0.1
14930	ENSG00000126214	NA	chr14	+	104153417	104153548	104145720	104145855	104166991	104167064	14930	34	2	43	17	183	66	0.00458453	0.291174	0.86	0.477	0.383
26918	ENSG00000148985	NA	chr11	+	3845112	3845365	3829805	3829881	3845499	3845606	26918	22	1	5	5	308	69	0.00466509	0.293862	0.831	0.183	0.648
5807	ENSG00000113558	NA	chr5	-	133510152	133510205	133509657	133509713	133512545	133512649	5807	15	458	1	373	56	49	0.00465537	0.293862	0.028	0.002	0.026
7697	ENSG00000196588	NA	chr22	-	40990677	40990739	40948109	40948371	41032481	41032689	7697	13	0	3	4	110	85	0.00468658	0.294011	1	0.367	0.633
36161	ENSG00000137497	NA	chr11	-	71723446	71723488	71721831	71721900	71723940	71727306	36161	14	15	28	6	47	62	0.00470801	0.294155	0.552	0.86	-0.308
5407	ENSG00000089006	NA	chr20	-	17949017	17949100	17937576	17937681	17949342	17949623	5407	73	0	29	4	152	85	0.00473692	0.294763	1	0.802	0.198
195	ENSG00000118762	NA	chr4	+	88964384	88964609	88959402	88959653	88967793	88968022	195	147	6	185	0	296	85	0.004786	0.296616	0.876	1	-0.124
17224	ENSG00000100664	NA	chr14	+	103800725	103800934	103800525	103800597	103801989	103802269	17224	304	10	188	0	260	65	0.00482723	0.297124	0.884	1	-0.116
35291	ENSG00000140943	NA	chr16	-	84104192	84104381	84103611	84103643	84108201	84109038	35291	162	6	200	0	200	25	0.00483286	0.297124	0.771	1	-0.229
126	ENSG00000167394	NA	chr16	-	31075892	31076006	31075133	31075802	31076120	31076409	126	10	1	2	6	185	85	0.00488232	0.297783	0.821	0.133	0.688
26688	ENSG00000197622	NA	chr1	-	151029131	151029262	151028058	151028469	151031954	151032249	26688	28	153	1	47	202	85	0.00486876	0.297783	0.072	0.009	0.063
39316	ENSG00000186480	NA	chr7	+	155095534	155095605	155094456	155094556	155099950	155101943	39316	26	69	2	32	128	85	0.00502326	0.305168	0.2	0.04	0.16
38608	ENSG00000137693	NA	chr11	+	102056748	102056868	102033186	102033302	102076623	102076805	38608	54	23	79	11	191	85	0.00508368	0.307404	0.511	0.762	-0.251
7262	ENSG00000108278	NA	chr17	+	34842778	34842810	34842478	34842629	34848656	34848743	7262	48	4	34	14	45	80	0.00510007	0.307404	0.955	0.812	0.143
9247	ENSG00000171204	NA	chr11	+	85340175	85340247	85339640	85339732	85342730	85342852	9247	11	44	1	42	130	85	0.00517401	0.310642	0.14	0.015	0.125
29304	ENSG00000166024	NA	chr10	+	99946223	99946320	99923049	99923154	99967857	99969656	29304	10	11	1	15	170	85	0.00531306	0.31775	0.313	0.032	0.281
29454	ENSG00000140307	NA	chr15	-	59942867	59942963	59934412	59934461	59944404	59944525	29454	219	0	90	4	127	42	0.00535444	0.318984	1	0.882	0.118
11583	ENSG00000160917	NA	chr7	+	99045395	99045663	99042411	99042462	99045743	99045896	11583	1	17	6	6	298	44	0.00572599	0.327103	0.009	0.129	-0.12
12545	ENSG00000063241	NA	chr19	-	55967002	55967212	55966626	55966745	55967715	55967856	12545	97	9	68	0	281	85	0.0055526	0.327103	0.765	1	-0.235
13859	ENSG00000138757	NA	chr4	-	76579166	76579265	76573822	76573925	76580249	76580430	13859	32	231	33	111	170	85	0.00568831	0.327103	0.065	0.129	-0.064
15698	ENSG00000144810	NA	chr3	+	99394503	99394565	99357318	99357508	99463740	99463865	15698	52	37	50	77	110	85	0.00597325	0.327103	0.521	0.334	0.187
16516	ENSG00000117114	NA	chr1	+	82418670	82418709	82417640	82417826	82421560	82421744	16516	27	261	4	4	64	85	0.00576596	0.327103	0.121	0.57	-0.449
16781	ENSG00000182359	NA	chr11	-	105947233	105947434	105929591	105929836	105948038	105948492	16781	5	0	3	9	272	85	0.00605734	0.327103	1	0.094	0.906
18773	ENSG00000119185	NA	chr2	-	9560118	9560229	9558754	9558861	9562607	9562695	18773	18	16	34	7	178	81	0.00570012	0.327103	0.339	0.689	-0.35
20152	ENSG00000164615	NA	chr5	+	134076752	134077213	134074190	134074482	134079676	134079742	20152	313	2	241	10	506	59	0.0059964	0.327103	0.948	0.738	0.21
23722	ENSG00000160752	NA	chr1	+	155289584	155289719	155289401	155289479	155290199	155290457	23722	414	12	207	0	192	71	0.00558953	0.327103	0.927	1	-0.073
25680	ENSG00000151292	NA	chr5	+	122930732	122930828	122927012	122927108	122940417	122940524	25680	3	23	9	9	170	85	0.00603487	0.327103	0.061	0.333	-0.272
25807	ENSG00000127419	NA	chr4	+	941903	941942	926267	926328	944208	944306	25807	3	0	0	7	33	54	0.0056475	0.327103	1	0	1
26759	ENSG00000165475	NA	chr13	-	21013731	21013893	21006240	21006435	21063508	21063635	26759	43	6	53	0	233	85	0.00596589	0.327103	0.723	1	-0.277
28223	ENSG00000149311	NA	chr11	+	108095510	108095598	108093842	108093913	108098321	108098423	28223	18	29	4	31	141	64	0.00568807	0.327103	0.22	0.055	0.165
301	ENSG00000239900	NA	chr22	+	40760883	40761060	40760279	40760369	40762439	40762618	301	506	4	156	7	246	83	0.00599127	0.327103	0.977	0.883	0.094
33272	ENSG00000084234	NA	chr11	+	130005457	130005610	130003523	130003623	130010292	130010378	33272	573	11	502	1	218	79	0.00554739	0.327103	0.95	0.995	-0.045
33523	ENSG00000175061	NA	chr17	+	16342841	16343017	16342658	16342728	16343498	16343567	33523	735	484	572	292	202	40	0.0060143	0.327103	0.231	0.279	-0.048
34877	ENSG00000104529	NA	chr8	-	144672777	144672899	144671680	144672251	144679517	144679585	34877	4	24	4	1	169	61	0.00596929	0.327103	0.057	0.591	-0.534
34878	ENSG00000104529	NA	chr8	-	144672777	144672905	144671864	144672251	144679517	144679585	34878	4	24	4	1	175	61	0.00594403	0.327103	0.055	0.582	-0.527
34893	ENSG00000104529	NA	chr8	-	144672777	144672908	144672157	144672251	144679517	144679583	34893	4	24	4	1	176	59	0.0059157	0.327103	0.053	0.573	-0.52
3527	ENSG00000102710	NA	chr13	-	37584688	37584792	37583448	37583946	37586328	37586434	3527	24	6	5	9	175	85	0.0057362	0.327103	0.66	0.212	0.448
36685	ENSG00000080823	NA	chr14	-	102744942	102745031	102718253	102718332	102749814	102749929	36685	9	6	0	7	151	72	0.00586532	0.327103	0.417	0	0.417
37134	ENSG00000108788	NA	chr17	+	40720487	40720577	40719636	40719673	40720854	40720961	37134	90	4	37	9	111	30	0.00585544	0.327103	0.859	0.526	0.333
39191	ENSG00000115084	NA	chr2	-	114475329	114475427	114470368	114472772	114476730	114476885	39191	202	3	175	13	170	85	0.00561704	0.327103	0.971	0.871	0.1
39298	ENSG00000160691	NA	chr1	-	154940679	154940733	154940455	154940507	154940970	154941090	39298	190	15	112	1	54	45	0.00568649	0.327103	0.913	0.989	-0.076
40240	ENSG00000139323	NA	chr12	-	89890947	89891119	89885712	89885892	89918896	89918981	40240	29	7	7	10	236	78	0.00600523	0.327103	0.578	0.188	0.39
4826	ENSG00000134775	NA	chr18	+	34267090	34267141	34261398	34261533	34273171	34273386	4826	17	7	19	0	88	85	0.00606534	0.327103	0.701	1	-0.299
8998	ENSG00000109572	NA	chr4	+	170638942	170639018	170634229	170634446	170641057	170641696	8998	15	41	1	27	138	85	0.00597173	0.327103	0.184	0.022	0.162
12926	ENSG00000064313	NA	chr8	-	120757120	120757276	120756527	120756633	120758944	120759174	12926	11	28	0	17	227	85	0.0061385	0.328741	0.128	0	0.128
28516	ENSG00000064115	NA	chr12	-	27132716	27132869	27129192	27129290	27133498	27133579	28516	101	0	87	6	213	74	0.00612182	0.328741	1	0.834	0.166
31743	ENSG00000232995	NA	chr1	-	163288971	163289081	163276022	163276119	163291411	163291542	31743	15	0	0	2	181	85	0.00622213	0.332063	1	0	1
15633	ENSG00000121741	NA	chr13	+	20544164	20544211	20534097	20534166	20567202	20568059	15633	9	9	3	23	57	62	0.00629608	0.334847	0.521	0.124	0.397
17964	ENSG00000123562	NA	chrX	-	102933426	102933548	102931753	102931979	102939608	102939657	17964	1039	1	448	6	150	42	0.00638527	0.336102	0.997	0.954	0.043
18475	ENSG00000163939	NA	chr3	-	52716107	52716249	52713589	52713742	52719764	52719933	18475	6	8	8	0	213	85	0.00636211	0.336102	0.23	1	-0.77
22752	ENSG00000157869	NA	chr4	-	13371494	13371589	13369347	13370274	13378168	13378246	22752	20	6	3	8	156	71	0.00636591	0.336102	0.603	0.146	0.457
13785	ENSG00000171603	NA	chr1	-	9816538	9816568	9815171	9815367	9833329	9833452	13785	3	23	9	9	46	85	0.00641103	0.336306	0.194	0.649	-0.455
11226	ENSG00000149761	NA	chr11	+	63995039	63995138	63994106	63994604	63996718	63996816	11226	46	10	29	0	170	85	0.00651443	0.337331	0.697	1	-0.303
14950	ENSG00000151881	NA	chr5	-	43454556	43454707	43453759	43454145	43483923	43483993	14950	12	21	0	12	200	63	0.00657433	0.337331	0.153	0	0.153
17991	ENSG00000182718	NA	chr15	-	60689456	60689537	60678226	60678285	60690069	60690167	17991	212	2	78	6	115	52	0.0065842	0.337331	0.98	0.855	0.125
25702	ENSG00000087274	NA	chr4	+	2911065	2911158	2910241	2910331	2916610	2916767	25702	1	121	11	130	168	83	0.00655255	0.337331	0.004	0.04	-0.036
28714	ENSG00000159658	NA	chr1	-	47150754	47150817	47150162	47150274	47152455	47152542	28714	11	55	0	30	107	80	0.00657398	0.337331	0.13	0	0.13
35066	ENSG00000142173	NA	chr21	+	47545179	47545225	47544798	47544834	47545378	47545531	35066	372	16	317	3	39	29	0.00655749	0.337331	0.945	0.987	-0.042
36895	ENSG00000124786	NA	chr6	-	8422702	8422857	8420953	8421061	8428169	8428291	36895	142	1	53	5	226	85	0.00658389	0.337331	0.982	0.799	0.183
12340	ENSG00000197548	NA	chr3	+	11323878	11324124	11314088	11314116	11340159	11340329	12340	15	22	0	12	253	21	0.00663968	0.33792	0.054	0	0.054
15035	ENSG00000196792	NA	chr14	-	31398406	31398517	31388171	31388312	31404368	31404510	15035	17	1	4	5	182	85	0.00663457	0.33792	0.888	0.272	0.616
10222	ENSG00000140521	NA	chr15	-	89871686	89871766	89870243	89870580	89871915	89871929	10222	81	1	28	5	73	7	0.00672532	0.338912	0.886	0.349	0.537
1958	ENSG00000231290	NA	chr20	+	57094559	57094655	57090623	57090796	57098224	57098337	1958	63	34	10	18	170	85	0.00670575	0.338912	0.481	0.217	0.264
5121	ENSG00000151422	NA	chr5	+	108103793	108103939	108083522	108083701	108133824	108134090	5121	42	12	22	0	217	85	0.00668367	0.338912	0.578	1	-0.422
8882	ENSG00000091409	NA	chr2	+	173366499	173366629	173362702	173362828	173368818	173369262	8882	15	4	143	4	201	85	0.00685413	0.344275	0.613	0.938	-0.325
17844	ENSG00000143228	NA	chr1	+	163292656	163292885	163291679	163291856	163295821	163295964	17844	0	21	2	1	300	85	0.00691678	0.345313	0	0.362	-0.362
223	ENSG00000223745	NA	chr1	-	93804712	93804831	93791325	93791452	93804913	93805093	223	7	0	1	4	190	85	0.00691974	0.345313	1	0.101	0.899
10807	ENSG00000127483	NA	chr1	-	21106837	21107033	21106304	21106404	21113687	21113765	10807	232	14	156	24	253	71	0.00709307	0.350076	0.823	0.646	0.177
11053	ENSG00000128607	NA	chr7	+	129736760	129736847	129710349	129710649	129756284	129756506	11053	13	13	16	2	160	85	0.00705402	0.350076	0.347	0.81	-0.463
22282	ENSG00000086666	NA	chr15	+	80390757	80390920	80364924	80364989	80412669	80412840	22282	39	3	34	14	207	58	0.00707329	0.350076	0.785	0.405	0.38
30062	ENSG00000106462	NA	chr7	-	148514313	148514483	148513775	148513870	148514968	148515209	30062	82	0	22	3	241	85	0.0071063	0.350076	1	0.721	0.279
13141	ENSG00000138078	NA	chr2	-	44586635	44586889	44573406	44573529	44588662	44588944	13141	36	24	19	2	325	85	0.00718127	0.352639	0.282	0.713	-0.431
25120	ENSG00000175029	NA	chr10	-	126799558	126799662	126727565	126727724	126848887	126849082	25120	68	16	24	0	175	85	0.00726401	0.352847	0.674	1	-0.326
37264	ENSG00000005889	NA	chrX	+	24179831	24179959	24170836	24170947	24190831	24190917	37264	11	1	3	6	193	79	0.00723134	0.352847	0.818	0.17	0.648
37948	ENSG00000152749	NA	chr13	+	95271403	95271584	95264443	95264644	95271721	95271771	37948	115	2	30	5	210	43	0.00726223	0.352847	0.922	0.551	0.371
41004	ENSG00000168487	NA	chr8	+	22064366	22064494	22059315	22059441	22064815	22065029	41004	44	5	65	0	199	85	0.00727732	0.352847	0.79	1	-0.21
1379	ENSG00000038219	NA	chr4	-	13625013	13627936	13621566	13621691	13628968	13629325	1379	93	5	23	7	2994	85	0.00740188	0.355711	0.346	0.085	0.261
14103	ENSG00000150527	NA	chr14	+	39790131	39790260	39788412	39788495	39796067	39796226	14103	49	3	24	9	191	76	0.0074984	0.355711	0.867	0.515	0.352
21427	ENSG00000080822	NA	chr3	-	98240496	98240547	98239976	98240286	98241692	98241910	21427	32	59	4	30	88	85	0.00747368	0.355711	0.344	0.114	0.23
30269	ENSG00000134686	NA	chr1	-	33797225	33797300	33796948	33797063	33797875	33798005	30269	17	118	3	95	136	85	0.00742507	0.355711	0.083	0.019	0.064
30433	ENSG00000184584	NA	chr5	-	138861062	138861289	138860770	138860927	138861794	138861895	30433	19	3	72	0	298	85	0.00743444	0.355711	0.644	1	-0.356
31979	ENSG00000204842	NA	chr12	-	111953957	111954167	111951160	111951343	111956052	111956231	31979	28	0	22	6	281	85	0.00737665	0.355711	1	0.526	0.474
41124	ENSG00000116212	NA	chr1	+	54413534	54413654	54412030	54412222	54417658	54418145	41124	12	13	2	17	191	85	0.00748041	0.355711	0.291	0.05	0.241
32942	ENSG00000122481	NA	chr1	+	95702903	95703016	95699769	95699871	95705332	95705465	32942	0	6	11	7	184	85	0.00766527	0.362508	0	0.421	-0.421
24177	ENSG00000182628	NA	chr17	-	57208641	57208728	57187307	57189706	57232491	57232800	24177	66	7	18	9	160	85	0.00768913	0.362521	0.834	0.515	0.319
15285	ENSG00000181381	NA	chr4	-	169300876	169300981	169300513	169300655	169305762	169305963	15285	0	2	13	0	176	85	0.00775581	0.364547	0	1	-1
3299	ENSG00000175348	NA	chr11	-	8983638	8983730	8977736	8977845	8985755	8986320	3299	71	6	77	0	170	85	0.0078428	0.365285	0.855	1	-0.145
36061	ENSG00000219626	NA	chr2	+	24384375	24384483	24369799	24369956	24387067	24387204	36061	0	3	6	0	179	85	0.00781676	0.365285	0	1	-1
45	ENSG00000105509	NA	chr19	-	52219508	52219641	52216364	52217355	52220220	52220446	45	464	14	177	0	204	85	0.00783265	0.365285	0.932	1	-0.068
8205	ENSG00000144824	NA	chr3	+	111671418	111671559	111664114	111664204	111672776	111672876	8205	25	0	20	6	210	83	0.00794866	0.369096	1	0.568	0.432
10619	ENSG00000073921	NA	chr11	-	85701292	85701442	85694908	85695016	85707868	85707972	10619	169	182	63	112	221	85	0.00812497	0.375017	0.263	0.178	0.085
11175	ENSG00000140299	NA	chr15	-	59960301	59960337	59955577	59956319	59961090	59961148	11175	3	110	9	60	29	51	0.00810212	0.375017	0.046	0.209	-0.163
21794	ENSG00000138698	NA	chr4	+	99300167	99300314	99273663	99273752	99313102	99313160	21794	172	4	93	10	181	48	0.00833276	0.383457	0.919	0.712	0.207
24180	ENSG00000182628	NA	chr17	-	57196679	57196856	57187307	57189706	57232491	57232800	24180	129	7	39	9	248	85	0.00836459	0.383773	0.863	0.598	0.265
2759	ENSG00000170633	NA	chr12	+	121842651	121842916	121840544	121840610	121853961	121854180	2759	1	10	5	2	310	59	0.00844821	0.386455	0.019	0.322	-0.303
4996	ENSG00000148180	NA	chr9	+	124044716	124044828	124043749	124043840	124064240	124064445	4996	0	56	13	119	182	84	0.00851916	0.388544	0	0.048	-0.048
13384	ENSG00000172939	NA	chr3	+	38284233	38284269	38278329	38278452	38287565	38287712	13384	26	7	24	0	58	85	0.00872879	0.393541	0.845	1	-0.155
17962	ENSG00000123562	NA	chrX	-	102933426	102933528	102931865	102931979	102939608	102939657	17962	1046	1	448	6	130	42	0.00873546	0.393541	0.997	0.96	0.037
21568	ENSG00000107758	NA	chr10	-	75199629	75199659	75196563	75198178	75204482	75204580	21568	0	18	6	14	46	85	0.00870366	0.393541	0	0.442	-0.442
29832	ENSG00000151092	NA	chr3	-	25761620	25761682	25760765	25761126	25770623	25770809	29832	52	9	9	8	110	85	0.00875674	0.393541	0.817	0.465	0.352
31050	ENSG00000100605	NA	chr14	-	93542939	93542964	93483020	93483146	93581413	93581650	31050	6	0	1	4	36	85	0.00867794	0.393541	1	0.371	0.629
19679	ENSG00000214548	NA	chr14	+	101297757	101297871	101295370	101296086	101302503	101302637	19679	19	6	23	0	185	85	0.00887444	0.396072	0.593	1	-0.407
23460	ENSG00000230024	NA	chr1	-	219610397	219610515	219608493	219608755	219615913	219615984	23460	25	2	3	4	168	64	0.00886446	0.396072	0.826	0.222	0.604
23955	ENSG00000137177	NA	chr6	-	17771344	17771449	17764385	17765177	17772138	17772290	23955	15	36	3	36	176	85	0.00890649	0.396072	0.168	0.039	0.129
27422	ENSG00000153914	NA	chr5	+	65451892	65454760	65449290	65449424	65455046	65455162	27422	180	17	212	6	2939	85	0.00900719	0.396072	0.234	0.505	-0.271
28647	ENSG00000172661	NA	chr10	+	46282059	46282122	46280956	46281079	46282482	46282695	28647	0	4	4	0	112	85	0.00900931	0.396072	0	1	-1
32814	ENSG00000111237	NA	chr12	-	110936624	110936664	110933816	110934008	110937261	110937354	32814	4	0	0	4	66	85	0.00901921	0.396072	1	0	1
6020	ENSG00000143106	NA	chr1	-	109964481	109964548	109957858	109957985	109968923	109968973	6020	368	11	157	14	78	43	0.00896417	0.396072	0.949	0.861	0.088
7882	ENSG00000164733	NA	chr8	-	11718914	11718988	11710837	11710988	11721884	11721992	7882	0	39	7	43	134	85	0.00897309	0.396072	0	0.094	-0.094
25956	ENSG00000105976	NA	chr7	+	116339124	116340338	116312458	116312631	116371721	116371913	25956	2663	0	1422	5	1285	85	0.00913784	0.400138	1	0.95	0.05
22027	ENSG00000055044	NA	chr2	+	203142934	203143052	203142672	203142725	203147073	203147195	22027	21	41	0	11	150	46	0.00922614	0.402857	0.136	0	0.136
14892	ENSG00000163002	NA	chr2	+	183995722	183996080	183995145	183995273	183998293	183998351	14892	0	19	3	3	395	51	0.00928806	0.403088	0	0.114	-0.114
27938	ENSG00000100722	NA	chr14	+	89063077	89063152	89044328	89044484	89073586	89073707	27938	60	8	29	14	136	85	0.00926663	0.403088	0.824	0.564	0.26
37551	ENSG00000065029	NA	chr6	+	35261527	35261692	35260657	35260821	35262232	35262346	37551	15	10	17	1	236	85	0.00931009	0.403088	0.351	0.86	-0.509
15980	ENSG00000114993	NA	chr2	-	74666677	74667104	74659593	74659793	74667479	74667710	15980	26	15	32	4	498	85	0.00940313	0.405948	0.228	0.577	-0.349
25812	ENSG00000127419	NA	chr4	+	942198	942403	941903	941942	944208	944306	25812	0	3	5	0	223	32	0.00945438	0.405948	0	1	-1
2922	ENSG00000148516	NA	chr10	+	31676052	31676195	31608144	31608221	31749965	31750166	2922	26	73	6	55	199	70	0.0094554	0.405948	0.111	0.037	0.074
10612	ENSG00000073921	NA	chr11	-	85701292	85701421	85694908	85695016	85707868	85707972	10612	121	182	43	112	200	85	0.00957924	0.407847	0.22	0.14	0.08
34283	ENSG00000145730	NA	chr5	+	102363888	102363942	102360834	102361038	102364590	102365417	34283	86	3	151	22	94	85	0.0095688	0.407847	0.963	0.861	0.102
5350	ENSG00000111196	NA	chr12	-	10761696	10761982	10760452	10760535	10762429	10762540	5350	8	59	13	26	348	76	0.00956603	0.407847	0.029	0.098	-0.069
10728	ENSG00000159210	NA	chr17	-	47014216	47014295	47013531	47013604	47014381	47014486	10728	1	122	6	62	125	66	0.00977906	0.415205	0.004	0.049	-0.045
11607	ENSG00000067064	NA	chr10	-	1089938	1090111	1089240	1089333	1094803	1095110	11607	143	0	77	4	244	85	0.00987084	0.415395	1	0.87	0.13
15206	ENSG00000131374	NA	chr3	-	17664139	17664257	17549972	17550097	17665340	17665405	15206	7	8	0	9	162	58	0.0100377	0.415395	0.239	0	0.239
15883	ENSG00000126746	NA	chr12	-	6787828	6787876	6787292	6787626	6788111	6788349	15883	11	9	9	0	82	85	0.010297	0.415395	0.559	1	-0.441
17627	ENSG00000133961	NA	chr14	-	73833604	73833689	73822333	73822474	73876644	73876776	17627	92	21	35	1	156	85	0.0102831	0.415395	0.705	0.95	-0.245
21119	ENSG00000117448	NA	chr1	+	46027460	46027550	46016738	46016827	46032240	46032360	21119	174	12	119	1	163	82	0.0102603	0.415395	0.879	0.984	-0.105
25053	ENSG00000100600	NA	chr14	-	93207406	93207524	93198993	93199160	93214833	93215024	25053	8	47	0	36	189	85	0.0102347	0.415395	0.071	0	0.071
28244	ENSG00000197535	NA	chr15	-	52635313	52635394	52632392	52632591	52638557	52638658	28244	24	21	48	14	148	85	0.00984291	0.415395	0.396	0.663	-0.267
32517	ENSG00000087470	NA	chr12	+	32890798	32890876	32890038	32890095	32892997	32893174	32517	32	17	11	20	107	50	0.00997691	0.415395	0.468	0.204	0.264
34785	ENSG00000143127	NA	chr1	+	145538979	145539093	145538723	145538808	145539364	145539445	34785	3	3	28	1	167	67	0.0102707	0.415395	0.286	0.918	-0.632
35518	ENSG00000113068	NA	chr5	-	139680000	139680167	139660544	139661118	139682625	139682671	35518	454	7	202	11	192	39	0.0100582	0.415395	0.929	0.789	0.14
35829	ENSG00000173085	NA	chr4	-	84191012	84191146	84188738	84188927	84193239	84193325	35829	54	0	28	4	199	79	0.0100279	0.415395	1	0.735	0.265
37030	ENSG00000133142	NA	chrX	+	102840786	102841035	102840450	102840552	102841146	102841219	37030	5	48	13	30	301	66	0.00997927	0.415395	0.022	0.087	-0.065
37385	ENSG00000163071	NA	chr4	+	52935986	52936082	52928385	52928498	52938082	52938322	37385	4	0	1	6	170	85	0.0100893	0.415395	1	0.077	0.923
3742	ENSG00000138738	NA	chr4	-	121631463	121631568	121616265	121616430	121675707	121675793	3742	1	4	6	0	170	79	0.0102832	0.415395	0.104	1	-0.896
39798	ENSG00000122359	NA	chr10	-	81940696	81940892	81935862	81935911	81965098	81965328	39798	7	8	0	9	224	42	0.0101358	0.415395	0.141	0	0.141
40308	ENSG00000041982	NA	chr9	-	117810538	117810811	117808688	117808961	117819431	117819704	40308	165	119	189	204	344	85	0.0102128	0.415395	0.255	0.186	0.069
40784	ENSG00000019144	NA	chr11	+	118484008	118484165	118478329	118478414	118484530	118484611	40784	3	10	4	0	210	67	0.00991667	0.415395	0.087	1	-0.913
41074	ENSG00000213079	NA	chr6	+	155063089	155063152	155054986	155055064	155095122	155095206	41074	8	11	0	10	90	63	0.0102422	0.415395	0.337	0	0.337
6960	ENSG00000162129	NA	chr11	-	72083968	72084058	72069923	72070052	72091324	72091428	6960	1	55	4	15	166	85	0.0100233	0.415395	0.009	0.12	-0.111
2302	ENSG00000138867	NA	chr22	-	24950916	24951104	24944884	24944969	24951582	24951827	2302	35	13	33	2	252	78	0.0103895	0.41736	0.455	0.836	-0.381
30830	ENSG00000180098	NA	chr1	+	28887624	28887772	28887144	28887244	28887857	28887910	30830	0	26	3	6	180	46	0.0104001	0.41736	0	0.113	-0.113
6934	ENSG00000125971	NA	chr20	+	33117655	33118038	33114072	33114148	33122431	33122599	6934	18	135	0	105	438	69	0.010477	0.419354	0.021	0	0.021
12831	ENSG00000139793	NA	chr13	+	98018712	98018807	98009735	98009889	98043575	98044262	12831	23	32	28	13	170	85	0.0105523	0.420177	0.264	0.519	-0.255
26545	ENSG00000132694	NA	chr1	-	156908940	156909077	156908209	156908305	156909339	156909532	26545	1	16	4	3	208	85	0.0105493	0.420177	0.025	0.353	-0.328
19284	ENSG00000173559	NA	chr2	+	192547217	192547321	192546671	192546743	192548454	192548530	19284	14	30	10	4	139	49	0.0106272	0.422067	0.141	0.468	-0.327
7069	ENSG00000118292	NA	chr1	+	150252053	150252152	150248929	150249040	150253245	150253327	7069	57	7	81	1	160	75	0.0106706	0.422697	0.792	0.974	-0.182
544	ENSG00000136143	NA	chr13	-	48568934	48569031	48563016	48563116	48570977	48571158	544	0	95	4	33	170	85	0.0107145	0.423348	0	0.057	-0.057
12497	ENSG00000072736	NA	chr16	+	68248231	68248335	68224670	68225678	68260252	68260800	12497	2	13	5	2	175	85	0.0108272	0.423936	0.07	0.548	-0.478
2920	ENSG00000148516	NA	chr10	+	31676052	31676195	31607841	31608062	31749965	31750166	2920	27	4	5	6	214	85	0.0108397	0.423936	0.728	0.249	0.479
31472	ENSG00000136731	NA	chr2	+	128913965	128913989	128913062	128913161	128914825	128914920	31472	10	8	9	0	34	85	0.0108351	0.423936	0.758	1	-0.242
4766	ENSG00000104047	NA	chr15	+	49923197	49923255	49917309	49917628	49924355	49924499	4766	4	62	15	57	102	85	0.0107744	0.423936	0.051	0.18	-0.129
17506	ENSG00000168575	NA	chr8	-	42328584	42328719	42323294	42323435	42329619	42330172	17506	0	18	8	24	206	85	0.0108871	0.42411	0	0.121	-0.121
38699	ENSG00000115760	NA	chr2	+	32815872	32816045	32800222	32800433	32818981	32819127	38699	5	46	11	23	244	85	0.0108994	0.42411	0.036	0.143	-0.107
10811	ENSG00000127483	NA	chr1	-	21106842	21107033	21106304	21106404	21113687	21113816	10811	131	14	90	24	262	85	0.011013	0.424235	0.752	0.549	0.203
15338	ENSG00000006114	NA	chr17	-	35939227	35939530	35937477	35937711	35944755	35944867	15338	9	4	21	0	374	85	0.0109386	0.424235	0.338	1	-0.662
1953	ENSG00000231290	NA	chr20	+	57094559	57094681	57090554	57090796	57098224	57098337	1953	50	34	8	18	193	85	0.0109862	0.424235	0.393	0.164	0.229
530	ENSG00000148498	NA	chr10	-	34625126	34625171	34620044	34620272	34626205	34626354	530	22	0	6	3	76	85	0.0109596	0.424235	1	0.691	0.309
41170	ENSG00000053254	NA	chr14	-	89656730	89656793	89647044	89647150	89747293	89747358	41170	0	5	3	0	85	58	0.0110427	0.424315	0	1	-1
13769	ENSG00000137776	NA	chr15	-	59186631	59186781	59186288	59186392	59189313	59189432	13769	98	9	56	0	221	85	0.0110955	0.425282	0.807	1	-0.193
24201	ENSG00000139697	NA	chr12	-	123832575	123832680	123829804	123830117	123834856	123834988	24201	66	0	37	4	176	85	0.0111947	0.428017	1	0.817	0.183
13147	ENSG00000147121	NA	chrX	+	46330576	46330620	46322632	46322743	46332184	46334073	13147	5	0	0	3	74	85	0.0113251	0.431163	1	0	1
21365	ENSG00000103855	NA	chr15	+	73995999	73996338	73994595	73994934	73996516	73996813	21365	140	0	150	6	410	85	0.0113612	0.431163	1	0.838	0.162
34298	ENSG00000036257	NA	chr2	-	225421011	225421137	225400244	225400358	225422375	225422537	34298	0	71	4	27	197	85	0.0113439	0.431163	0	0.06	-0.06
15672	ENSG00000125944	NA	chr1	-	23667344	23667513	23664982	23665101	23670703	23670815	15672	114	49	39	35	240	85	0.01144	0.433085	0.452	0.283	0.169
1147	ENSG00000107821	NA	chr10	+	102822298	102822860	102821597	102821872	102824017	102824051	1147	110	5	252	1	575	27	0.0114758	0.433373	0.508	0.922	-0.414
4991	ENSG00000148180	NA	chr9	+	124062333	124062404	124043747	124043840	124064240	124064445	4991	6	56	38	119	128	85	0.01164	0.438498	0.066	0.175	-0.109
31147	ENSG00000060971	NA	chr3	-	38167652	38167832	38167316	38167372	38168000	38168191	31147	69	7	55	0	215	49	0.0116816	0.438988	0.692	1	-0.308
38632	ENSG00000115129	NA	chr2	-	24302313	24302510	24300302	24300631	24303688	24303901	38632	357	5	182	10	268	85	0.0117197	0.439348	0.958	0.852	0.106
6571	ENSG00000167671	NA	chr19	-	4446279	4446410	4446045	4446194	4446496	4446716	6571	193	6	197	0	202	85	0.0117743	0.440321	0.931	1	-0.069
29761	ENSG00000168958	NA	chr2	+	228211941	228212100	228205007	228205096	228220392	228220477	29761	62	30	56	10	220	75	0.0119805	0.446942	0.413	0.656	-0.243
25557	ENSG00000103657	NA	chr15	-	64071781	64072208	64067762	64067848	64126020	64126084	25557	4	0	2	7	464	51	0.0120467	0.447043	1	0.03	0.97
28432	ENSG00000131238	NA	chr1	-	40542513	40542585	40539487	40539855	40544231	40544330	28432	108	5	38	8	130	85	0.0120852	0.447043	0.934	0.756	0.178
30367	ENSG00000003402	NA	chr2	+	201994451	201994869	201980961	201981204	201997751	201997857	30367	188	0	113	4	489	85	0.0120995	0.447043	1	0.831	0.169
7978	ENSG00000110274	NA	chr11	+	117206320	117206396	117198800	117198924	117209281	117209384	7978	19	0	13	5	138	85	0.0120447	0.447043	1	0.616	0.384
21547	ENSG00000174111	NA	chr17	+	36520634	36520739	36517593	36517658	36522169	36522300	21547	0	4	9	3	149	58	0.0121969	0.44956	0	0.539	-0.539
10616	ENSG00000073921	NA	chr11	-	85742510	85742653	85725912	85726006	85779692	85779775	10616	413	9	248	0	205	76	0.0123957	0.451555	0.944	1	-0.056
13874	ENSG00000197563	NA	chr18	-	59830763	59830889	59828365	59828618	59854076	59854289	13874	20	7	5	10	197	85	0.0123473	0.451555	0.552	0.177	0.375
20684	ENSG00000161800	NA	chr12	-	50410413	50410498	50400216	50400419	50419180	50419231	20684	223	0	29	2	115	44	0.0123979	0.451555	1	0.847	0.153
5795	ENSG00000137601	NA	chr4	-	170429919	170430003	170429398	170429482	170458959	170459062	5795	1	9	4	1	146	77	0.0123517	0.451555	0.055	0.678	-0.623
9371	ENSG00000176986	NA	chr10	+	75521855	75521924	75520470	75520607	75523247	75523359	9371	3	41	10	26	124	85	0.0123377	0.451555	0.048	0.209	-0.161
36176	ENSG00000101745	NA	chr18	+	9204473	9204542	9195548	9195696	9208654	9208801	36176	30	18	44	8	124	85	0.0124948	0.454006	0.533	0.79	-0.257
28930	ENSG00000011304	NA	chr19	+	805491	805569	805012	805187	806407	806556	28930	80	29	62	8	142	85	0.0126518	0.458627	0.623	0.823	-0.2
29768	ENSG00000168958	NA	chr2	+	228217229	228217289	228205007	228205096	228220392	228220477	29768	24	30	25	10	96	75	0.0128072	0.460486	0.385	0.661	-0.276
35205	ENSG00000109171	NA	chr4	+	48396592	48396670	48385663	48385801	48422141	48422460	35205	37	22	31	5	142	85	0.0127472	0.460486	0.502	0.788	-0.286
35403	ENSG00000107863	NA	chr10	-	24879134	24879408	24878199	24878231	24880153	24880259	35403	3	26	7	9	285	25	0.0128529	0.460486	0.01	0.064	-0.054
40211	ENSG00000122490	NA	chr18	-	77693968	77694022	77679183	77679400	77703328	77704324	40211	8	20	12	6	94	85	0.0128526	0.460486	0.266	0.644	-0.378
8204	ENSG00000144824	NA	chr3	+	111651115	111651244	111639128	111639266	111658321	111658477	8204	36	10	24	21	200	85	0.0128406	0.460486	0.605	0.327	0.278
21140	ENSG00000085978	NA	chr2	+	234182366	234182423	234181611	234181698	234183321	234183424	21140	16	10	10	0	95	80	0.0129327	0.46227	0.574	1	-0.426
25095	ENSG00000143776	NA	chr1	-	227300371	227300614	227300012	227300123	227307504	227307638	25095	134	3	82	9	314	85	0.0132719	0.473292	0.924	0.712	0.212
27454	ENSG00000135317	NA	chr6	-	86248555	86248582	86246509	86246642	86251702	86251761	27454	11	25	12	6	20	52	0.0134352	0.477962	0.534	0.839	-0.305
30345	ENSG00000115020	NA	chr2	+	209141435	209141554	209138307	209138457	209150449	209150657	30345	24	0	7	3	190	85	0.0134715	0.477962	1	0.511	0.489
9283	ENSG00000123240	NA	chr10	+	13150137	13150289	13142172	13142302	13151111	13151288	9283	15	51	28	37	223	85	0.0134961	0.477962	0.101	0.224	-0.123
19532	ENSG00000114956	NA	chr2	+	74184251	74184367	74173845	74174033	74185272	74185372	19532	53	36	31	46	187	85	0.0136242	0.479234	0.401	0.234	0.167
25973	ENSG00000215908	NA	chr1	-	16946339	16946533	16944750	16945598	16952269	16952500	25973	0	2	9	0	265	85	0.0136663	0.479234	0	1	-1
3371	ENSG00000101955	NA	chrX	-	38013200	38013285	38008883	38009147	38013714	38013834	3371	23	173	6	134	156	85	0.013668	0.479234	0.068	0.024	0.044
39263	ENSG00000070081	NA	chr11	+	17304335	17304490	17298311	17298375	17316870	17317014	39263	136	1	84	6	198	57	0.0136879	0.479234	0.975	0.801	0.174
6065	ENSG00000088448	NA	chr13	-	111552876	111553008	111545303	111545610	111558379	111558471	6065	9	5	7	22	203	85	0.0135945	0.479234	0.43	0.118	0.312
27784	ENSG00000029364	NA	chr14	+	69919957	69920026	69908785	69908983	69921528	69921614	27784	62	10	52	1	118	79	0.0137981	0.479813	0.806	0.972	-0.166
30814	ENSG00000142208	NA	chr14	-	105259463	105259641	105258934	105259059	105261820	105261841	30814	13	4	4	9	178	14	0.0137757	0.479813	0.204	0.034	0.17
491	ENSG00000137573	NA	chr8	+	70554458	70554633	70553042	70553076	70570739	70571643	491	1	12	4	174	188	27	0.013763	0.479813	0.012	0.003	0.009
9250	ENSG00000171204	NA	chr11	+	85340175	85340306	85339662	85339732	85342188	85342360	9250	23	68	2	30	180	63	0.01383	0.479834	0.106	0.023	0.083
39966	ENSG00000123595	NA	chrX	+	13721932	13722021	13707243	13707407	13726839	13728625	39966	37	4	22	11	164	85	0.0138749	0.480307	0.827	0.509	0.318
23536	ENSG00000140105	NA	chr14	-	100841619	100841740	100835423	100835595	100842596	100842648	23536	66	86	50	33	152	45	0.0139768	0.482237	0.185	0.31	-0.125
37954	ENSG00000149743	NA	chr11	-	63993257	63993341	63992970	63993052	63993521	63993726	37954	17	8	13	0	144	75	0.0140247	0.482237	0.525	1	-0.475
9555	ENSG00000135597	NA	chr6	-	139247537	139247615	139242173	139242261	139251113	139251134	9555	14	24	13	5	67	10	0.0140126	0.482237	0.08	0.28	-0.2
36621	ENSG00000203485	NA	chr14	+	105181620	105181677	105180539	105181193	105185131	105185940	36621	2	18	9	11	100	85	0.0140782	0.482995	0.086	0.41	-0.324
11128	ENSG00000134333	NA	chr11	+	18420977	18421095	18418365	18418515	18422383	18422557	11128	3690	13	2369	21	189	85	0.0141894	0.485727	0.992	0.981	0.011
19127	ENSG00000002822	NA	chr7	-	2265044	2265185	2262209	2262389	2269618	2269778	19127	94	0	36	3	212	85	0.0142615	0.487111	1	0.828	0.172
18151	ENSG00000159259	NA	chr21	+	37781058	37781128	37775055	37775149	37781671	37781763	18151	15	0	1	2	126	85	0.0143806	0.489316	1	0.252	0.748
4574	ENSG00000164649	NA	chr7	-	21951234	21951369	21947984	21948125	21956371	21956512	4574	59	11	12	9	206	85	0.0143898	0.489316	0.689	0.355	0.334
22499	ENSG00000071626	NA	chr19	+	1433737	1433826	1432512	1432689	1434735	1435683	22499	0	73	4	33	164	85	0.0144604	0.490634	0	0.059	-0.059
23530	ENSG00000140105	NA	chr14	-	100841619	100841743	100828044	100828258	100842596	100842622	23530	16	19	11	2	129	19	0.014617	0.491929	0.11	0.448	-0.338
25814	ENSG00000127419	NA	chr4	+	941496	941942	926262	926328	944208	944279	25814	16	0	18	7	470	38	0.0145452	0.491929	1	0.172	0.828
33484	ENSG00000136536	NA	chr2	+	160572191	160572277	160569017	160569172	160585519	160585686	33484	6	24	0	23	158	85	0.0146353	0.491929	0.119	0	0.119
453	ENSG00000151239	NA	chr12	-	44197978	44198043	44196086	44196267	44198297	44198375	453	5	438	6	107	102	71	0.0145839	0.491929	0.008	0.038	-0.03
5000	ENSG00000158161	NA	chr1	-	28354299	28354437	28343664	28343750	28362054	28362191	5000	26	9	7	11	203	79	0.0146586	0.491929	0.529	0.198	0.331
12775	ENSG00000010270	NA	chr7	+	38218691	38218747	38217952	38218022	38247047	38247330	12775	18	103	1	42	76	63	0.0147946	0.495408	0.127	0.019	0.108
40176	ENSG00000036054	NA	chr3	+	100030676	100030721	100029246	100029386	100034942	100035031	40176	18	10	16	30	73	82	0.0148662	0.496544	0.669	0.375	0.294
6067	ENSG00000088448	NA	chr13	-	111552876	111553041	111545543	111545610	111558379	111558471	6067	14	5	14	22	211	60	0.0148931	0.496544	0.443	0.153	0.29
25930	ENSG00000105889	NA	chr7	-	22532942	22533398	22532183	22532348	22534390	22534505	25930	717	0	4	1	527	85	0.014944	0.497163	1	0.392	0.608
2621	ENSG00000164038	NA	chr4	-	103978957	103979128	103971396	103971539	103987483	103987664	2621	73	9	39	0	242	85	0.0151147	0.501757	0.74	1	-0.26
227	ENSG00000177479	NA	chr3	+	48962150	48962404	48960180	48960244	48964894	48965246	227	1	22	4	6	297	57	0.0153259	0.507671	0.009	0.113	-0.104
19845	ENSG00000035141	NA	chr2	-	70528539	70528735	70527971	70528112	70529056	70529188	19845	0	49	4	21	267	85	0.0153665	0.50792	0	0.057	-0.057
30468	ENSG00000077684	NA	chr4	+	129789010	129789128	129782858	129783380	129792509	129792986	30468	32	0	11	3	189	85	0.0154389	0.50922	1	0.623	0.377
37634	ENSG00000166913	NA	chr20	+	43516185	43516383	43514380	43514527	43530171	43530474	37634	28	66	9	57	269	85	0.0156009	0.513461	0.118	0.048	0.07
32091	ENSG00000143702	NA	chr1	-	243289679	243289796	243289219	243289436	243289914	243290000	32091	29	21	12	1	182	79	0.0158424	0.520293	0.375	0.839	-0.464
13103	ENSG00000148399	NA	chr9	-	140470160	140470344	140469203	140469295	140470531	140470619	13103	0	8	5	5	251	81	0.0159393	0.522312	0	0.244	-0.244
7459	ENSG00000153827	NA	chr2	-	230725121	230725247	230723500	230724290	230744697	230744844	7459	178	69	108	22	197	85	0.0159718	0.522312	0.527	0.679	-0.152
23527	ENSG00000140105	NA	chr14	-	100841619	100841743	100835423	100835595	100842596	100842622	23527	67	86	50	33	129	19	0.0160404	0.522378	0.103	0.182	-0.079
8618	ENSG00000169641	NA	chr1	-	23436077	23436143	23435514	23435620	23495258	23495338	8618	4	0	1	5	106	73	0.0160418	0.522378	1	0.121	0.879
16245	ENSG00000129038	NA	chr15	+	74238757	74238895	74235194	74235303	74239407	74239564	16245	347	12	700	8	209	85	0.0161546	0.52481	0.922	0.973	-0.051
801	ENSG00000137700	NA	chr11	-	118900941	118901445	118899931	118900274	118901558	118901616	801	0	6	2	0	541	51	0.0161848	0.52481	0	1	-1
25932	ENSG00000105889	NA	chr7	-	22532942	22533455	22532183	22532348	22534390	22534505	25932	923	0	5	1	584	85	0.0162793	0.526763	1	0.421	0.579
28105	ENSG00000173660	NA	chr1	+	46775568	46775716	46774772	46774799	46775826	46775988	28105	78	246	60	115	154	20	0.0164563	0.531374	0.04	0.063	-0.023
4034	ENSG00000110422	NA	chr11	+	33369711	33369774	33369397	33369559	33370067	33370364	4034	13	24	9	55	112	85	0.0165373	0.532869	0.291	0.11	0.181
20866	ENSG00000112531	NA	chr6	+	163878412	163878583	163876310	163876453	163899811	163899928	20866	0	100	8	91	242	85	0.0166604	0.535582	0	0.03	-0.03
23524	ENSG00000140105	NA	chr14	-	100835423	100835595	100828066	100828258	100842596	100842645	23524	373	19	179	2	200	42	0.0167498	0.535582	0.805	0.949	-0.144
25855	ENSG00000138468	NA	chr3	-	101117704	101117899	101090851	101090970	101136436	101136634	25855	18	6	18	0	266	85	0.0167903	0.535582	0.489	1	-0.511
321	ENSG00000206559	NA	chr3	+	28431988	28432108	28390639	28390694	28454546	28454891	321	4	0	0	3	154	48	0.0167957	0.535582	1	0	1
40479	ENSG00000123159	NA	chr19	-	14593500	14593818	14591404	14591590	14602467	14602558	40479	336	12	160	15	388	84	0.0167194	0.535582	0.858	0.698	0.16
6359	ENSG00000079150	NA	chr2	-	179334378	179334509	179330496	179330658	179343005	179343226	6359	82	4	124	0	202	85	0.0168498	0.536192	0.896	1	-0.104
1954	ENSG00000231290	NA	chr20	+	57094559	57094681	57090554	57090796	57122867	57122984	1954	50	0	8	2	193	85	0.0172361	0.545101	1	0.638	0.362
21575	ENSG00000167766	NA	chr19	-	53119970	53120068	53115619	53118050	53122188	53122315	21575	4	14	7	3	170	85	0.01717	0.545101	0.125	0.538	-0.413
23535	ENSG00000140105	NA	chr14	-	100841619	100841687	100835423	100835595	100842596	100842644	23535	58	86	44	33	78	41	0.017208	0.545101	0.262	0.412	-0.15
40303	ENSG00000041982	NA	chr9	-	117815018	117815294	117810538	117810811	117819431	117819704	40303	9	52	1	50	347	85	0.0172873	0.545598	0.041	0.005	0.036
6349	ENSG00000079150	NA	chr2	-	179334378	179334512	179330327	179330658	179343005	179343322	6349	89	4	134	0	205	85	0.0173287	0.545785	0.902	1	-0.098
37257	ENSG00000005889	NA	chrX	+	24193505	24193560	24190872	24190917	24197299	24197667	37257	5	14	0	17	49	38	0.0174271	0.54776	0.217	0	0.217
35298	ENSG00000132199	NA	chr18	-	677344	677444	675320	675402	677742	677872	35298	54	0	9	2	161	75	0.01751	0.549243	1	0.677	0.323
10820	ENSG00000148187	NA	chr9	+	125048317	125048445	125047447	125047566	125054027	125054119	10820	4	39	6	10	199	85	0.017734	0.549441	0.042	0.204	-0.162
17906	ENSG00000198001	NA	chr12	+	44154727	44154775	44152752	44152819	44161905	44162075	17906	4	1	1	8	57	60	0.0177556	0.549441	0.808	0.116	0.692
19923	ENSG00000108823	NA	chr17	+	48244728	48244848	48243369	48243438	48244942	48245097	19923	2	1	237	0	168	62	0.0177712	0.549441	0.425	1	-0.575
20680	ENSG00000161800	NA	chr12	-	50410413	50410502	50400216	50400419	50419180	50419244	20680	288	0	39	2	136	57	0.0176786	0.549441	1	0.891	0.109
21432	ENSG00000080822	NA	chr3	-	98240496	98240540	98239976	98240286	98241692	98241799	21432	28	59	4	30	74	85	0.0178023	0.549441	0.353	0.133	0.22
33550	ENSG00000115677	NA	chr2	-	242194788	242194926	242194465	242194573	242195598	242195814	33550	1017	6	568	11	209	85	0.0176828	0.549441	0.986	0.955	0.031
40155	ENSG00000173210	NA	chr5	+	148622053	148622101	148619321	148619451	148624443	148624578	40155	11	2	1	4	82	85	0.0177388	0.549441	0.851	0.206	0.645
5459	ENSG00000185246	NA	chr14	+	45565798	45565961	45565400	45565431	45566089	45566208	5459	8	6	16	1	173	24	0.0177366	0.549441	0.156	0.689	-0.533
21464	ENSG00000102897	NA	chr16	+	20913807	20914039	20912074	20912211	20926877	20927036	21464	26	11	6	11	303	85	0.0180721	0.553323	0.399	0.133	0.266
34289	ENSG00000145730	NA	chr5	+	102363885	102363942	102360834	102361038	102364590	102365298	34289	71	3	138	22	100	85	0.0180237	0.553323	0.953	0.842	0.111
37629	ENSG00000184164	NA	chr22	+	50315944	50316091	50315232	50315409	50316259	50316355	37629	1	85	5	39	218	85	0.018069	0.553323	0.005	0.048	-0.043
9443	ENSG00000136813	NA	chr9	-	114235176	114235280	114213704	114213835	114246395	114246637	9443	11	15	5	0	175	85	0.017985	0.553323	0.263	1	-0.737
20960	ENSG00000128595	NA	chr7	+	128394582	128394776	128394315	128394509	128398924	128399091	20960	419	883	431	743	265	85	0.0182853	0.556525	0.132	0.157	-0.025
28069	ENSG00000155508	NA	chr5	+	154238912	154239056	154238194	154238328	154242766	154242955	28069	0	25	3	9	215	85	0.018265	0.556525	0	0.116	-0.116
28345	ENSG00000028203	NA	chr12	+	95650325	95650398	95645720	95645847	95650925	95651015	28345	20	36	22	14	130	83	0.0182696	0.556525	0.262	0.501	-0.239
22883	ENSG00000117226	NA	chr1	-	89486214	89486426	89480969	89481097	89488366	89488544	22883	116	0	147	6	283	85	0.0183886	0.557462	1	0.88	0.12
7845	ENSG00000154582	NA	chr8	-	74876721	74876860	74871999	74872053	74884311	74884487	7845	41	5	31	14	172	47	0.0183579	0.557462	0.691	0.377	0.314
30783	ENSG00000141367	NA	chr17	+	57764361	57764382	57762947	57763169	57767996	57768072	30783	1	357	5	190	14	69	0.0185192	0.560315	0.014	0.115	-0.101
8126	ENSG00000095906	NA	chr16	+	1836757	1836956	1836537	1836656	1837677	1837832	8126	115	5	53	9	270	85	0.0185772	0.560967	0.879	0.65	0.229
10144	ENSG00000162910	NA	chr1	-	228296655	228296722	228295935	228296019	228296849	228297000	10144	12	13	15	3	112	77	0.018835	0.562124	0.388	0.775	-0.387
24080	ENSG00000196683	NA	chr7	-	22857618	22857667	22852589	22852804	22862295	22862410	24080	1217	37	670	36	84	85	0.0187517	0.562124	0.971	0.95	0.021
24925	ENSG00000100889	NA	chr14	+	24572368	24572464	24571961	24572099	24572718	24573333	24925	32	7	23	0	170	85	0.0188221	0.562124	0.696	1	-0.304
27156	ENSG00000090615	NA	chr12	-	133393125	133393398	133389892	133390005	133398581	133398897	27156	194	0	137	4	344	85	0.0188216	0.562124	1	0.894	0.106
37644	ENSG00000103494	NA	chr16	-	53672221	53672323	53671606	53671766	53674944	53675028	37644	14	18	5	0	165	77	0.0187113	0.562124	0.266	1	-0.734
38448	ENSG00000177697	NA	chr11	+	834529	834591	833008	833022	836062	836153	38448	320	11	166	15	54	6	0.0186846	0.562124	0.764	0.551	0.213
15746	ENSG00000073792	NA	chr3	-	185390328	185390457	185376128	185376197	185393083	185393219	15746	26	2	13	7	177	62	0.0190166	0.565349	0.82	0.394	0.426
34301	ENSG00000036257	NA	chr2	-	225422375	225422573	225400244	225400358	225449660	225450065	34301	186	3	70	6	269	85	0.019005	0.565349	0.951	0.787	0.164
16171	ENSG00000064726	NA	chr15	-	83697367	83697480	83689426	83689514	83698887	83699080	16171	11	113	2	103	180	81	0.0190688	0.565805	0.042	0.009	0.033
7555	ENSG00000186283	NA	chr1	+	179052074	179052188	179050511	179051522	179057045	179057224	7555	27	0	17	4	185	85	0.0191562	0.567303	1	0.661	0.339
11713	ENSG00000054282	NA	chr1	+	243456392	243456521	243449573	243449699	243468014	243468079	11713	81	12	68	2	173	58	0.0193296	0.567659	0.694	0.919	-0.225
1971	ENSG00000101966	NA	chrX	+	123019480	123020389	122993876	122994143	123022468	123022568	1971	344	9	229	16	980	85	0.0193991	0.567659	0.768	0.554	0.214
20593	ENSG00000163359	NA	chr2	-	238287278	238287878	238285414	238285987	238305369	238305490	20593	5009	15	2396	0	671	85	0.0192927	0.567659	0.977	1	-0.023
5119	ENSG00000041353	NA	chr18	+	52544797	52544969	52495707	52495931	52546599	52546685	5119	361	0	124	3	237	79	0.0194243	0.567659	1	0.932	0.068
6206	ENSG00000070785	NA	chr1	-	45323375	45323479	45316449	45316675	45340349	45340498	6206	187	6	54	7	175	85	0.0193207	0.567659	0.938	0.789	0.149
8668	ENSG00000087586	NA	chr20	-	54965611	54965721	54963211	54963258	54967223	54967323	8668	19	0	2	2	136	40	0.0192138	0.567659	1	0.227	0.773
9537	ENSG00000135316	NA	chr6	-	86351009	86351169	86350163	86350282	86352514	86352709	9537	478	22	152	16	231	85	0.0194267	0.567659	0.889	0.778	0.111
17958	ENSG00000123562	NA	chrX	-	102939608	102939657	102933426	102933579	102940098	102940188	17958	153	258	25	75	82	83	0.0194931	0.568517	0.375	0.252	0.123
19467	ENSG00000117691	NA	chr1	+	212615887	212615967	212606314	212606462	212617680	212617784	19467	30	7	38	1	146	85	0.0196911	0.573206	0.714	0.957	-0.243
35982	ENSG00000137522	NA	chr11	+	71673197	71673335	71671795	71671937	71693806	71693961	35982	0	24	4	15	209	85	0.0198229	0.574865	0	0.098	-0.098
37985	ENSG00000130706	NA	chr20	+	60883423	60883526	60883076	60883234	60883710	60883916	37985	378	10	171	0	174	85	0.0198026	0.574865	0.949	1	-0.051
32373	ENSG00000150776	NA	chr11	+	111945610	111945640	111945039	111945082	111946290	111946374	32373	11	0	6	4	15	28	0.0198799	0.575431	1	0.737	0.263
12238	ENSG00000162694	NA	chr1	-	101342349	101342420	101339111	101339986	101343031	101343459	12238	94	0	40	3	128	85	0.0200761	0.578931	1	0.899	0.101
17732	ENSG00000163608	NA	chr3	-	112736294	112736449	112732795	112732879	112738388	112738491	17732	64	1	53	7	218	77	0.0200487	0.578931	0.958	0.728	0.23
2626	ENSG00000141349	NA	chr17	+	42152336	42152455	42152047	42152138	42152677	42152819	2626	40	11	58	4	189	84	0.0202646	0.583272	0.618	0.866	-0.248
12749	ENSG00000078246	NA	chr12	+	3046796	3046895	3043612	3043727	3047279	3047451	12749	75	0	34	3	170	85	0.0203603	0.584931	1	0.85	0.15
11585	ENSG00000084774	NA	chr2	+	27448998	27449187	27448572	27448794	27449392	27449517	11585	53	0	23	3	260	85	0.0206272	0.591492	1	0.715	0.285
33805	ENSG00000138778	NA	chr4	-	104060945	104061236	104059507	104059606	104061412	104061571	33805	15	17	0	6	362	85	0.0206888	0.592155	0.172	0	0.172
7059	ENSG00000183010	NA	chr17	-	79892528	79892621	79892201	79892365	79892801	79893023	7059	153	8	81	0	170	85	0.0209058	0.597253	0.905	1	-0.095
8722	ENSG00000116747	NA	chr1	+	193029003	193029352	193028788	193028906	193044949	193045170	8722	28	12	19	1	420	85	0.0209826	0.598334	0.321	0.794	-0.473
11426	ENSG00000116337	NA	chr1	+	110167924	110168055	110162761	110162900	110168283	110168414	11426	32	4	45	0	202	85	0.0210683	0.598557	0.771	1	-0.229
40405	ENSG00000139178	NA	chr12	-	7260846	7261075	7254493	7254683	7261705	7261793	40405	41	0	51	6	296	81	0.0210444	0.598557	1	0.699	0.301
21465	ENSG00000140612	NA	chr15	-	85257961	85258097	85234765	85234875	85259255	85259394	21465	48	221	19	168	207	85	0.021109	0.598609	0.082	0.044	0.038
23777	ENSG00000089597	NA	chr11	-	62407401	62407538	62407098	62407203	62414033	62414089	23777	5	29	0	41	172	49	0.0212306	0.599843	0.047	0	0.047
35562	ENSG00000172530	NA	chr16	+	88008653	88008809	87985039	87985121	88014641	88014733	35562	11	0	3	3	217	75	0.021196	0.599843	1	0.257	0.743
21042	ENSG00000100813	NA	chr14	-	23559190	23559310	23550956	23551045	23559730	23559842	21042	16	36	20	16	188	82	0.0217071	0.602598	0.162	0.353	-0.191
21342	ENSG00000198176	NA	chr13	+	114285937	114286220	114277494	114277601	114287434	114287600	21342	158	4	37	5	354	85	0.0216343	0.602598	0.905	0.64	0.265
23719	ENSG00000160752	NA	chr1	+	155279579	155279756	155278642	155278756	155279833	155279996	23719	34	108	19	26	248	85	0.0216143	0.602598	0.097	0.2	-0.103
24775	ENSG00000004487	NA	chr1	+	23370919	23370979	23356961	23357127	23376879	23377013	24775	38	56	40	28	106	85	0.0215221	0.602598	0.352	0.534	-0.182
25829	ENSG00000134982	NA	chr5	+	112159003	112159057	112157645	112157688	112162804	112162944	25829	9	16	8	2	47	36	0.0215478	0.602598	0.301	0.754	-0.453
2836	ENSG00000170004	NA	chr17	+	7810918	7811020	7810670	7810806	7811211	7811337	2836	68	13	41	20	173	85	0.0214281	0.602598	0.72	0.502	0.218
28827	ENSG00000038427	NA	chr5	+	82815167	82818128	82807921	82808215	82832825	82838087	28827	4530	177	1709	91	3032	85	0.0215256	0.602598	0.418	0.345	0.073
35569	ENSG00000172530	NA	chr16	+	88008653	88008813	87985086	87985121	88014641	88014733	35569	11	0	3	3	174	28	0.0217202	0.602598	1	0.139	0.861
40586	ENSG00000136754	NA	chr10	-	27047990	27048167	27040526	27040712	27054146	27054247	40586	93	5	89	0	248	85	0.0214105	0.602598	0.864	1	-0.136
9614	ENSG00000144674	NA	chr3	+	37308332	37308431	37292885	37292975	37315026	37315092	9614	0	9	5	7	142	57	0.0216769	0.602598	0	0.223	-0.223
10956	ENSG00000101181	NA	chr20	+	60768471	60768680	60758097	60758113	60770857	60771005	10956	68	0	28	3	204	9	0.0223526	0.608069	1	0.292	0.708
16917	ENSG00000177409	NA	chr7	-	92776195	92776459	92775221	92775353	92777506	92777658	16917	23	2	108	0	335	85	0.02228	0.608069	0.745	1	-0.255
26057	ENSG00000144642	NA	chr3	+	29941195	29941246	29938869	29938966	29977576	29977687	26057	6	5	15	1	88	85	0.0220229	0.608069	0.537	0.935	-0.398
29636	ENSG00000109113	NA	chr17	-	27043920	27044012	27042817	27042919	27044230	27044443	29636	109	5	107	0	170	85	0.0221541	0.608069	0.916	1	-0.084
29833	ENSG00000151092	NA	chr3	-	25761504	25761682	25760603	25761126	25770623	25770809	29833	101	9	25	8	249	85	0.0223391	0.608069	0.793	0.516	0.277
34592	ENSG00000132394	NA	chr3	+	128077059	128077216	128060075	128060732	128126911	128127485	34592	12	0	1	2	228	85	0.0222189	0.608069	1	0.157	0.843
35571	ENSG00000101109	NA	chr20	+	43681726	43681821	43653613	43653771	43703658	43704249	35571	12	36	0	13	170	85	0.0222138	0.608069	0.143	0	0.143
37607	ENSG00000146223	NA	chr6	+	42848598	42848704	42847419	42847689	42851188	42851352	37607	420	13	147	12	177	85	0.0222761	0.608069	0.939	0.855	0.084
5827	ENSG00000150433	NA	chr11	-	124980539	124980642	124972532	124972705	124981434	124981475	5827	7	18	0	13	123	34	0.022286	0.608069	0.097	0	0.097
8634	ENSG00000172262	NA	chr5	+	43080001	43080056	43068217	43068319	43099121	43099440	8634	6	0	1	3	96	85	0.0220856	0.608069	1	0.228	0.772
9774	ENSG00000145715	NA	chr5	+	86564977	86565104	86564760	86564872	86627164	86627317	9774	3	9	0	22	198	85	0.0222604	0.608069	0.125	0	0.125
9923	ENSG00000023191	NA	chr11	-	504823	504996	502213	502249	507112	507218	9923	212	132	102	96	188	29	0.022445	0.609505	0.199	0.141	0.058
10100	ENSG00000172716	NA	chr17	-	33693965	33694082	33690555	33690845	33700492	33700639	10100	68	5	1	2	188	85	0.0225076	0.609768	0.86	0.184	0.676
20620	ENSG00000162819	NA	chr1	+	222888486	222888611	222886742	222886758	222889025	222889142	20620	5	2	1	7	120	9	0.0228514	0.609768	0.158	0.011	0.147
21063	ENSG00000126790	NA	chr14	-	59941156	59941244	59939688	59939808	59942586	59942724	21063	2	55	5	20	162	85	0.0227541	0.609768	0.019	0.116	-0.097
22327	ENSG00000087088	NA	chr19	+	49458943	49459090	49458804	49458856	49459454	49459590	22327	128	4	165	0	178	45	0.0228245	0.609768	0.89	1	-0.11
26706	ENSG00000197555	NA	chr14	+	72043251	72043304	71996028	71996087	72054287	72054482	26706	6	12	1	20	59	52	0.0226645	0.609768	0.306	0.042	0.264
27113	ENSG00000106603	NA	chr7	-	43690210	43690311	43686826	43688251	43769027	43769100	27113	30	3	7	5	153	66	0.0227066	0.609768	0.812	0.377	0.435
27586	ENSG00000146416	NA	chr6	+	143605246	143605362	143486218	143486320	143654418	143654430	27586	27	3	65	0	107	5	0.022813	0.609768	0.296	1	-0.704
32996	ENSG00000156110	NA	chr10	+	75934173	75934376	75910992	75911101	75960521	75960596	32996	0	14	2	2	257	68	0.0227607	0.609768	0	0.209	-0.209
35048	ENSG00000133812	NA	chr11	-	10019812	10019926	10015467	10015545	10022460	10022569	35048	34	4	46	0	171	71	0.0227463	0.609768	0.779	1	-0.221
880	ENSG00000237765	NA	chr4	+	15686472	15686582	15683418	15683591	15687858	15688019	880	2	9	8	4	181	85	0.0227049	0.609768	0.094	0.484	-0.39
36683	ENSG00000080823	NA	chr14	-	102729882	102729953	102717780	102718332	102749814	102749929	36683	10	6	1	7	128	85	0.0229642	0.611716	0.525	0.087	0.438
21125	ENSG00000131051	NA	chr20	-	34327314	34327469	34326889	34326939	34328745	34328809	21125	29	12	32	3	156	15	0.0231414	0.614307	0.189	0.506	-0.317
23797	ENSG00000161547	NA	chr17	-	74731853	74731957	74731142	74731240	74732235	74732527	23797	51	371	34	141	175	85	0.0231224	0.614307	0.063	0.105	-0.042
17233	ENSG00000042445	NA	chr2	-	85571121	85571288	85570761	85570921	85571361	85571471	17233	61	0	29	3	238	85	0.0232348	0.614662	1	0.775	0.225
2686	ENSG00000144021	NA	chr2	+	96935005	96935093	96934194	96934396	96936848	96937383	2686	227	0	84	3	162	85	0.0231983	0.614662	1	0.936	0.064
11424	ENSG00000116337	NA	chr1	+	110171264	110171428	110170985	110171117	110171730	110171857	11424	93	5	86	0	235	85	0.0233165	0.615765	0.871	1	-0.129
9539	ENSG00000181924	NA	chr11	-	73587523	73587620	73584041	73584439	73587801	73587888	9539	31	326	2	86	165	80	0.0233731	0.616199	0.044	0.011	0.033
21262	ENSG00000060237	NA	chr12	+	980430	980514	971339	971436	987377	987527	21262	31	7	18	14	154	85	0.0236154	0.616314	0.71	0.415	0.295
24519	ENSG00000196924	NA	chrX	-	153585618	153585642	153583192	153583440	153585801	153585991	24519	141	261	91	113	34	85	0.0235505	0.616314	0.575	0.668	-0.093
31722	ENSG00000117640	NA	chr1	+	26149730	26149930	26149509	26149619	26150134	26150239	31722	2	48	9	41	271	85	0.0235473	0.616314	0.013	0.064	-0.051
32980	ENSG00000154642	NA	chr21	-	19167524	19167587	19161283	19165898	19168898	19169435	32980	7	4	12	0	112	85	0.023618	0.616314	0.57	1	-0.43
34883	ENSG00000104529	NA	chr8	-	144674816	144675063	144672187	144672251	144679517	144679583	34883	8	24	4	1	264	31	0.0234449	0.616314	0.038	0.32	-0.282
36672	ENSG00000080823	NA	chr14	-	102698043	102698158	102695914	102695994	102698871	102699008	36672	89	33	35	4	174	73	0.0234727	0.616314	0.531	0.786	-0.255
33561	ENSG00000115677	NA	chr2	-	242194788	242194995	242194465	242194573	242195598	242195814	33561	2381	6	1376	11	278	85	0.0239557	0.62301	0.992	0.975	0.017
9040	ENSG00000110075	NA	chr11	+	68350510	68350597	68343425	68343511	68355394	68355492	9040	62	5	38	11	154	79	0.0239544	0.62301	0.864	0.639	0.225
13042	ENSG00000162735	NA	chr1	-	160253319	160253429	160252733	160252899	160254844	160254886	13042	133	7	108	16	131	35	0.0240589	0.624638	0.835	0.643	0.192
5804	ENSG00000241878	NA	chr22	-	32023988	32024196	32021748	32022002	32026789	32026810	5804	5	0	0	2	208	14	0.0241474	0.625878	1	0	1
36372	ENSG00000119979	NA	chr10	+	120864275	120864534	120863628	120863709	120867459	120867608	36372	20	4	12	11	319	74	0.0243145	0.629148	0.537	0.202	0.335
9035	ENSG00000110075	NA	chr11	+	68272612	68272717	68228280	68228295	68286968	68287119	9035	7	2	0	3	99	8	0.0243765	0.629693	0.22	0	0.22
10517	ENSG00000135164	NA	chr7	+	86783705	86783844	86781759	86781871	86792554	86792648	10517	11	9	7	0	210	85	0.0244772	0.629872	0.331	1	-0.669
18998	ENSG00000100890	NA	chr14	+	35595940	35595988	35592710	35593437	35596684	35596817	18998	32	3	8	5	82	85	0.0247033	0.629872	0.917	0.624	0.293
22148	ENSG00000106348	NA	chr7	-	128040885	128040945	128040386	128040593	128041068	128041170	22148	57	12	19	0	106	85	0.0249119	0.629872	0.792	1	-0.208
2351	ENSG00000134057	NA	chr5	+	68473065	68473176	68471223	68471364	68473350	68474072	2351	1061	0	108	1	182	85	0.024606	0.629872	1	0.981	0.019
28087	ENSG00000114127	NA	chr3	-	142037631	142037745	142037433	142037536	142048275	142048457	28087	33	5	32	0	185	85	0.0248657	0.629872	0.752	1	-0.248
28107	ENSG00000181555	NA	chr3	-	47122290	47122573	47108559	47108608	47125209	47125436	28107	10	2	3	6	311	42	0.0246185	0.629872	0.403	0.063	0.34
28111	ENSG00000181555	NA	chr3	-	47122405	47122573	47108559	47108608	47125209	47125872	28111	8	2	2	6	196	42	0.0249113	0.629872	0.462	0.067	0.395
31296	ENSG00000114346	NA	chr3	+	172469939	172470262	172468515	172468647	172472298	172472450	31296	24	33	3	17	394	85	0.0248733	0.629872	0.136	0.037	0.099
31358	ENSG00000163697	NA	chr4	-	41067592	41067690	41035252	41035321	41102655	41102767	31358	7	8	16	3	147	62	0.0247455	0.629872	0.27	0.692	-0.422
35288	ENSG00000157353	NA	chr16	+	70503054	70503226	70502751	70502871	70504216	70504329	35288	0	2	6	0	243	85	0.0244751	0.629872	0	1	-1
37604	ENSG00000146223	NA	chr6	+	42848598	42848820	42847376	42847689	42851188	42851352	37604	202	13	70	12	293	85	0.0249572	0.629872	0.818	0.629	0.189
41151	ENSG00000119231	NA	chr3	+	196612021	196613565	196594726	196594944	196626536	196626642	41151	917	0	467	3	1615	85	0.0247717	0.629872	1	0.891	0.109
6791	ENSG00000072803	NA	chr5	-	171423893	171424055	171337575	171337801	171433461	171433653	6791	18	19	4	17	233	85	0.0249378	0.629872	0.257	0.079	0.178
9540	ENSG00000100211	NA	chr22	+	39052960	39053148	39052680	39052755	39064021	39064137	9540	6	14	0	12	242	68	0.0245185	0.629872	0.107	0	0.107
19990	ENSG00000070961	NA	chr12	-	90028773	90029028	90028554	90028680	90035934	90036132	19990	731	2	1963	0	326	85	0.0250302	0.63068	0.99	1	-0.01
16356	ENSG00000198692	NA	chrY	+	22746359	22746410	22744475	22744579	22749909	22749991	16356	56	0	12	2	78	75	0.0251393	0.632392	1	0.852	0.148
27138	ENSG00000074054	NA	chr2	-	122203024	122203072	122187648	122187753	122204912	122205083	27138	0	8	5	6	82	85	0.0252167	0.633302	0	0.463	-0.463
20154	ENSG00000107862	NA	chr10	+	104119940	104120152	104119026	104119192	104120778	104120877	20154	134	0	69	3	283	85	0.0253479	0.634523	1	0.874	0.126
4602	ENSG00000067113	NA	chr5	-	54786787	54786942	54763696	54763977	54830399	54830797	4602	11	0	1	2	226	85	0.0253239	0.634523	1	0.158	0.842
18027	ENSG00000111371	NA	chr12	-	46648596	46648719	46636982	46637097	46662308	46662780	18027	10	36	0	15	194	85	0.0255066	0.637458	0.109	0	0.109
38452	ENSG00000177697	NA	chr11	+	833987	834067	832886	833026	834529	834591	38452	5	7	2	22	116	55	0.0256208	0.639272	0.253	0.041	0.212
10139	ENSG00000162910	NA	chr1	-	228295677	228295838	228295368	228295570	228295935	228296026	10139	1	66	3	15	231	84	0.0258475	0.642842	0.005	0.068	-0.063
26503	ENSG00000055147	NA	chr5	-	153417852	153417994	153414303	153414527	153418416	153418492	26503	16	37	3	28	197	69	0.025835	0.642842	0.132	0.036	0.096
8074	ENSG00000104723	NA	chr8	+	15605883	15605974	15601046	15601121	15621711	15622170	8074	237	6	187	0	151	68	0.0258959	0.643005	0.947	1	-0.053
17728	ENSG00000151914	NA	chr6	-	56463273	56463507	56462537	56462804	56464866	56465019	17728	218	4	303	0	305	85	0.0259818	0.644098	0.938	1	-0.062
12262	ENSG00000067365	NA	chr16	+	8738413	8738582	8736319	8736422	8739964	8740072	12262	31	6	24	0	240	85	0.0262987	0.644759	0.647	1	-0.353
27539	ENSG00000114395	NA	chr3	+	50389439	50389477	50388773	50388991	50390671	50391483	27539	28	11	11	0	62	85	0.0263021	0.644759	0.777	1	-0.223
29199	ENSG00000158604	NA	chr7	-	44620691	44620838	44617909	44619227	44621047	44621173	29199	191	5	184	0	218	85	0.0262751	0.644759	0.937	1	-0.063
37933	ENSG00000103152	NA	chr16	+	129137	129330	128255	128332	129423	129699	37933	14	121	2	79	249	70	0.0261675	0.644759	0.032	0.007	0.025
4110	ENSG00000182979	NA	chr14	+	105912003	105912189	105911754	105911848	105915695	105915746	4110	7	2	1	5	216	44	0.0260815	0.644759	0.416	0.039	0.377
4607	ENSG00000092208	NA	chr14	+	39594195	39594240	39591633	39591747	39597483	39597545	4607	11	0	4	3	46	55	0.0262578	0.644759	1	0.615	0.385
8163	ENSG00000131446	NA	chr5	-	180222837	180222875	180219372	180220097	180229679	180229794	8163	5	52	0	47	62	85	0.0261931	0.644759	0.116	0	0.116
11348	ENSG00000122545	NA	chr7	+	35871034	35871106	35840828	35840880	35872407	35872510	11348	8	9	9	1	90	45	0.0269554	0.645701	0.308	0.818	-0.51
12659	ENSG00000164654	NA	chr7	+	7607237	7607319	7606683	7607115	7607656	7607754	12659	30	0	23	4	150	85	0.026623	0.645701	1	0.765	0.235
16441	ENSG00000131263	NA	chrX	-	73832416	73832478	73815643	73815835	73834256	73834452	16441	16	30	1	14	110	85	0.0264475	0.645701	0.292	0.052	0.24
19624	ENSG00000010803	NA	chr1	-	41618270	41618413	41617285	41617356	41625396	41625605	19624	8	0	4	4	193	64	0.0269707	0.645701	1	0.249	0.751
21343	ENSG00000198176	NA	chr13	+	114285937	114286059	114277494	114277601	114287434	114287600	21343	300	4	78	5	193	85	0.0266822	0.645701	0.971	0.873	0.098
22126	ENSG00000148700	NA	chr10	+	111892062	111892158	111890120	111890244	111893083	111893969	22126	24	116	2	41	170	85	0.0269419	0.645701	0.094	0.024	0.07
22641	ENSG00000162542	NA	chr1	-	20124563	20124708	20113518	20113610	20126347	20126433	22641	4	0	1	4	210	79	0.0264073	0.645701	1	0.086	0.914
23935	ENSG00000168003	NA	chr11	+	62638216	62638309	62623517	62623853	62639048	62639141	23935	6	16	3	0	170	85	0.026761	0.645701	0.158	1	-0.842
27010	ENSG00000101199	NA	chr20	+	61917331	61917570	61917005	61917065	61917717	61917794	27010	1	23	4	8	263	38	0.0267885	0.645701	0.006	0.067	-0.061
2734	ENSG00000204130	NA	chr10	-	70156536	70156638	70154084	70154208	70161376	70161494	2734	41	1	22	5	173	85	0.0266347	0.645701	0.953	0.684	0.269
2883	ENSG00000132463	NA	chr4	-	71690010	71690085	71686415	71686578	71691012	71691148	2883	342	1	186	5	136	85	0.0268046	0.645701	0.995	0.959	0.036
33694	ENSG00000007520	NA	chr16	-	1399889	1399953	1399240	1399609	1400058	1400235	33694	118	6	88	0	114	85	0.0265535	0.645701	0.936	1	-0.064
37083	ENSG00000136111	NA	chr13	-	75915260	75915371	75911056	75911176	75915631	75915723	37083	42	3	80	0	182	85	0.026858	0.645701	0.867	1	-0.133
40302	ENSG00000041982	NA	chr9	-	117815018	117815294	117808688	117808961	117819431	117819704	40302	5	119	1	204	347	85	0.0267502	0.645701	0.01	0.001	0.009
40899	ENSG00000178053	NA	chr3	+	158306640	158306713	158288982	158289180	158310222	158310370	40899	4	8	4	0	132	85	0.0269485	0.645701	0.244	1	-0.756
26692	ENSG00000181396	NA	chr17	-	80352206	80352419	80347085	80350410	80356071	80356195	26692	34	22	41	10	284	85	0.0270883	0.647507	0.316	0.551	-0.235
7093	ENSG00000164896	NA	chr7	-	150776586	150777009	150775928	150776108	150777771	150777882	7093	212	1	89	4	494	85	0.0271304	0.647507	0.973	0.793	0.18
21434	ENSG00000080822	NA	chr3	-	98240496	98240562	98239976	98240286	98241692	98241766	21434	26	59	4	30	100	67	0.0272443	0.649216	0.228	0.082	0.146
17400	ENSG00000258529	NA	chr11	-	111715323	111715446	111711377	111711532	111724102	111724208	17400	77	0	41	3	194	85	0.0274099	0.652151	1	0.857	0.143
35182	ENSG00000011426	NA	chr7	+	36456688	36456799	36455366	36455493	36458852	36459088	35182	314	61	32	14	182	85	0.0274675	0.652512	0.706	0.516	0.19
14789	ENSG00000168237	NA	chr3	+	52324319	52324735	52321871	52321892	52324975	52325127	14789	19	2	2	3	416	14	0.0276605	0.656082	0.242	0.022	0.22
15269	ENSG00000139218	NA	chr12	-	46367972	46369517	46357889	46357971	46384135	46384348	15269	23	39	4	24	1606	75	0.0279002	0.656907	0.027	0.008	0.019
17556	ENSG00000143322	NA	chr1	-	179102446	179102509	179100445	179100616	179112067	179112224	17556	16	41	21	21	112	85	0.0279094	0.656907	0.228	0.431	-0.203
17796	ENSG00000168300	NA	chr8	-	52773404	52773806	52758220	52758323	52811489	52811596	17796	190	0	164	4	473	85	0.0279944	0.656907	1	0.88	0.12
22922	ENSG00000160679	NA	chr1	+	153614721	153614905	153610770	153610924	153617539	153618778	22922	79	1	32	4	255	85	0.0278042	0.656907	0.963	0.727	0.236
307	ENSG00000177426	NA	chr18	+	3450322	3450503	3450033	3450068	3456351	3456578	307	98	0	51	3	195	28	0.0278342	0.656907	1	0.709	0.291
31518	ENSG00000145868	NA	chr5	+	147806775	147807285	147805084	147805264	147812986	147813087	31518	104	10	99	2	581	85	0.0279572	0.656907	0.603	0.879	-0.276
34266	ENSG00000018510	NA	chr2	+	178333143	178333252	178326620	178326746	178346786	178346914	34266	152	0	74	3	180	85	0.0278002	0.656907	1	0.921	0.079
23020	ENSG00000116191	NA	chr1	+	178861364	178861442	178858776	178858831	178863053	178863159	23020	8	19	6	2	105	48	0.028184	0.659344	0.161	0.578	-0.417
33044	ENSG00000125970	NA	chr20	+	32619327	32619410	32581758	32581937	32659871	32660011	33044	135	7	76	0	152	85	0.0281597	0.659344	0.915	1	-0.085
12798	ENSG00000198408	NA	chr10	-	103553669	103553755	103552595	103552700	103557736	103557911	12798	74	2	58	8	158	85	0.0284016	0.659416	0.952	0.796	0.156
13565	ENSG00000151348	NA	chr11	+	44125256	44125295	44117228	44117402	44129232	44129599	13565	3	45	0	92	64	85	0.0282727	0.659416	0.081	0	0.081
22526	ENSG00000176261	NA	chr1	-	33100368	33100393	33099551	33099673	33116029	33116151	22526	18	9	9	0	36	85	0.0283629	0.659416	0.825	1	-0.175
23756	ENSG00000139146	NA	chr12	-	31457915	31458057	31451010	31451158	31478957	31479070	23756	23	30	3	16	213	85	0.028358	0.659416	0.234	0.07	0.164
27782	ENSG00000029364	NA	chr14	+	69908548	69908689	69890810	69890919	69908785	69908983	27782	15	92	2	54	212	85	0.0283531	0.659416	0.061	0.015	0.046
2921	ENSG00000148516	NA	chr10	+	31676052	31676195	31609534	31609627	31749965	31750166	2921	26	0	5	2	214	85	0.0285556	0.661991	1	0.498	0.502
6633	ENSG00000144580	NA	chr2	+	219445717	219445837	219445283	219445463	219447693	219447809	6633	12	51	1	29	191	85	0.0287266	0.664952	0.095	0.015	0.08
2689	ENSG00000198721	NA	chr6	-	4119419	4119509	4117541	4117685	4125483	4125604	2689	381	6	204	10	166	85	0.0287822	0.665237	0.97	0.913	0.057
16032	ENSG00000105821	NA	chr7	-	102967778	102967825	102966989	102967131	102968102	102968201	16032	1	39	3	9	80	85	0.0288597	0.666026	0.027	0.262	-0.235
41166	ENSG00000053254	NA	chr14	-	89656727	89656793	89647044	89647150	89747293	89747358	41166	0	5	2	0	91	58	0.029187	0.67257	0	1	-1
10584	ENSG00000115415	NA	chr2	-	191875092	191875175	191874601	191874730	191878250	191878404	10584	6	51	7	224	152	85	0.0295583	0.674393	0.062	0.017	0.045
15034	ENSG00000196792	NA	chr14	-	31398406	31398517	31382729	31382863	31404368	31404510	15034	15	42	4	39	182	85	0.0293342	0.674393	0.143	0.046	0.097
16454	ENSG00000070882	NA	chr7	-	24902818	24902911	24901231	24901388	24903114	24903218	16454	20	2	11	7	170	85	0.0296797	0.674393	0.833	0.44	0.393
19058	ENSG00000012061	NA	chr19	-	45916934	45917003	45910590	45912983	45920078	45920155	19058	80	7	44	0	109	70	0.0296742	0.674393	0.88	1	-0.12
19644	ENSG00000072210	NA	chr17	+	19576463	19576588	19575033	19575269	19578870	19580909	19644	13	39	18	20	196	85	0.0297207	0.674393	0.126	0.281	-0.155
2184	ENSG00000037474	NA	chr5	-	6631985	6632090	6625676	6625782	6632711	6632869	2184	108	9	44	0	176	85	0.0294201	0.674393	0.853	1	-0.147
22478	ENSG00000103495	NA	chr16	+	29820860	29821085	29819890	29820062	29821397	29822502	22478	105	153	54	47	296	85	0.0295106	0.674393	0.165	0.248	-0.083
28928	ENSG00000011304	NA	chr19	+	805512	805569	805012	805187	806407	806556	28928	31	29	24	8	100	85	0.0296891	0.674393	0.476	0.718	-0.242
29456	ENSG00000140307	NA	chr15	-	59942867	59942972	59934334	59934461	59944404	59944525	29456	465	0	207	4	176	85	0.0293877	0.674393	1	0.962	0.038
38096	ENSG00000048828	NA	chr9	+	96285561	96285645	96278264	96278551	96289436	96289524	38096	12	124	1	66	150	81	0.0297487	0.674393	0.05	0.008	0.042
8055	ENSG00000137992	NA	chr1	-	100714454	100714641	100706316	100706440	100715325	100715386	8055	6	15	0	12	227	54	0.0297108	0.674393	0.087	0	0.087
10763	ENSG00000118096	NA	chr11	-	118428452	118428605	118427620	118427760	118430499	118430579	10763	21	16	9	21	212	73	0.0299608	0.675231	0.311	0.129	0.182
17670	ENSG00000145362	NA	chr4	+	114295919	114296102	114294472	114294605	114302612	114304888	17670	17	0	22	6	254	85	0.030225	0.675231	1	0.551	0.449
23006	ENSG00000166073	NA	chr15	-	40099206	40099459	40092930	40094455	40212055	40213093	23006	94	6	170	2	324	85	0.0300899	0.675231	0.804	0.957	-0.153
24785	ENSG00000047849	NA	chr3	-	47894652	47894842	47892184	47894428	47896737	47896850	24785	135	6	88	0	261	85	0.0298463	0.675231	0.88	1	-0.12
29422	ENSG00000102312	NA	chrX	+	48367811	48367965	48367417	48367491	48368171	48368344	29422	28	44	3	18	207	67	0.0299723	0.675231	0.171	0.051	0.12
29830	ENSG00000169567	NA	chr5	-	130496348	130496537	130494980	130495304	130498264	130498369	29830	29	924	6	673	260	85	0.0301429	0.675231	0.01	0.003	0.007
31519	ENSG00000145868	NA	chr5	+	147806775	147807510	147805084	147805264	147812986	147813087	31519	148	10	137	2	806	85	0.029925	0.675231	0.609	0.878	-0.269
37700	ENSG00000121440	NA	chr3	-	73657748	73657835	73651504	73651612	73673253	73674074	37700	24	6	18	0	160	85	0.0300226	0.675231	0.68	1	-0.32
5126	ENSG00000173402	NA	chr3	+	49526058	49526178	49507709	49507866	49547851	49548198	5126	5	1	1	5	191	85	0.0302128	0.675231	0.69	0.082	0.608
9559	ENSG00000135597	NA	chr6	-	139247537	139247618	139242173	139242261	139251113	139251235	9559	22	24	16	5	144	81	0.0301496	0.675231	0.34	0.643	-0.303
11325	ENSG00000088387	NA	chr13	-	99478125	99478194	99476651	99476758	99479083	99479141	11325	0	3	3	0	90	51	0.0306742	0.67952	0	1	-1
13148	ENSG00000147121	NA	chrX	+	46330576	46330620	46322632	46322743	46331459	46331961	13148	5	0	0	2	74	85	0.0304781	0.67952	1	0	1
16915	ENSG00000177409	NA	chr7	-	92776400	92776459	92774697	92775353	92777506	92777658	16915	8	2	33	0	104	85	0.0307898	0.67952	0.766	1	-0.234
19210	ENSG00000025156	NA	chr6	+	122749047	122749101	122744725	122744831	122752574	122752659	19210	4	3	1	11	87	78	0.0311413	0.67952	0.545	0.075	0.47
22225	ENSG00000159596	NA	chr1	+	46156645	46156782	46152885	46153947	46158875	46160115	22225	164	5	61	7	208	85	0.0310166	0.67952	0.931	0.781	0.15
22908	ENSG00000062485	NA	chr12	-	56677575	56677641	56676643	56676775	56679699	56679807	22908	109	0	54	3	118	85	0.031086	0.67952	1	0.928	0.072
25116	ENSG00000175029	NA	chr10	-	126776759	126776888	126727614	126727724	126799558	126799662	25116	13	40	1	21	200	85	0.0310366	0.67952	0.121	0.02	0.101
28650	ENSG00000183458	NA	chr16	+	15013719	15013940	15013101	15013285	15014128	15014244	28650	0	2	5	0	292	85	0.0309979	0.67952	0	1	-1
29453	ENSG00000140307	NA	chr15	-	59944404	59944525	59934334	59934461	59949604	59949720	29453	182	7	99	0	192	85	0.030526	0.67952	0.92	1	-0.08
37334	ENSG00000060069	NA	chr18	+	77488906	77489069	77477809	77478016	77496354	77496521	37334	39	4	25	10	234	85	0.0310104	0.67952	0.78	0.476	0.304
37428	ENSG00000157426	NA	chr4	-	57250235	57250507	57248642	57248763	57253527	57253635	37428	67	0	37	3	343	85	0.0311696	0.67952	1	0.753	0.247
37630	ENSG00000189077	NA	chr7	-	75616855	75616920	75616467	75616746	75617035	75617128	37630	2	3	7	0	116	85	0.030628	0.67952	0.328	1	-0.672
40646	ENSG00000145782	NA	chr5	-	115176193	115176309	115173324	115173461	115177086	115177534	40646	3	111	7	59	187	85	0.0305653	0.67952	0.012	0.051	-0.039
4737	ENSG00000116750	NA	chr1	-	192989436	192989511	192985123	192985525	192990226	192990325	4737	12	56	0	17	136	85	0.0312128	0.67952	0.118	0	0.118
4846	ENSG00000149657	NA	chr20	+	60702640	60702757	60701359	60701495	60704840	60705008	4846	15	8	33	4	188	85	0.0307318	0.67952	0.459	0.789	-0.33
6362	ENSG00000079150	NA	chr2	-	179341788	179341940	179329982	179330658	179343005	179343226	6362	102	4	116	0	223	85	0.0310788	0.67952	0.907	1	-0.093
7333	ENSG00000167065	NA	chr22	-	31060941	31061108	31059501	31060067	31063448	31063872	7333	13	17	0	6	238	85	0.0307604	0.67952	0.215	0	0.215
8455	ENSG00000111832	NA	chr6	+	116894020	116894148	116892582	116892818	116901457	116901523	8455	1	25	6	18	173	59	0.030965	0.67952	0.013	0.102	-0.089
208	ENSG00000128805	NA	chr10	-	49687630	49687807	49667726	49667934	49763507	49763595	208	66	1	63	7	244	81	0.0312805	0.680031	0.956	0.749	0.207
11604	ENSG00000007545	NA	chr16	+	1716073	1716178	1715057	1715139	1716422	1716601	11604	2	4	5	0	166	75	0.0313741	0.680141	0.184	1	-0.816
34899	ENSG00000104529	NA	chr8	-	144674816	144675112	144671999	144672251	144679517	144679585	34899	9	24	4	1	343	61	0.0313713	0.680141	0.063	0.416	-0.353
10020	ENSG00000137207	NA	chr6	-	43480806	43480938	43480500	43480612	43481096	43481189	10020	204	4	316	0	203	85	0.0317135	0.686529	0.955	1	-0.045
19769	ENSG00000241852	NA	chr8	+	22460073	22460156	22459712	22459825	22460707	22461646	19769	7	12	6	1	152	85	0.0318444	0.687428	0.246	0.77	-0.524
30746	ENSG00000203791	NA	chr10	-	126450868	126451127	126448984	126449072	126453960	126454177	30746	67	36	53	13	326	81	0.0318429	0.687428	0.316	0.503	-0.187
15957	ENSG00000168769	NA	chr4	+	106111516	106111643	106067449	106068136	106155053	106158508	15957	7	0	2	3	198	85	0.0320093	0.688163	1	0.223	0.777
28225	ENSG00000149311	NA	chr11	+	108106396	108106561	108099904	108100050	108114679	108114845	28225	105	0	61	3	236	85	0.0320475	0.688163	1	0.88	0.12
33486	ENSG00000136536	NA	chr2	+	160602280	160602448	160599571	160599764	160604315	160605414	33486	351	7	202	0	239	85	0.0320267	0.688163	0.947	1	-0.053
36914	ENSG00000143207	NA	chr1	-	176105623	176105683	176104145	176104222	176118141	176118210	36914	28	9	23	1	68	47	0.0320576	0.688163	0.683	0.941	-0.258
17980	ENSG00000182718	NA	chr15	-	60678226	60678285	60656627	60656722	60690141	60690185	17980	13	7	9	0	56	37	0.0322305	0.689947	0.551	1	-0.449
27780	ENSG00000029364	NA	chr14	+	69908785	69908983	69890810	69890919	69921528	69921614	27780	182	0	102	3	263	79	0.0321893	0.689947	1	0.911	0.089
9800	ENSG00000100578	NA	chr14	+	59006788	59006854	58979239	58979345	59014498	59014838	9800	10	10	9	1	118	85	0.0322927	0.690319	0.419	0.866	-0.447
30942	ENSG00000133624	NA	chr7	-	149255698	149255930	149249891	149250107	149317014	149317128	30942	11	1	3	4	303	85	0.032518	0.692676	0.755	0.174	0.581
4626	ENSG00000250988	NA	chr15	+	83425481	83425537	83423380	83423536	83425655	83425691	4626	5	0	1	3	49	29	0.0325382	0.692676	1	0.165	0.835
8928	ENSG00000120509	NA	chrX	-	69509371	69509443	69509104	69509204	69509709	69509795	8928	21	78	6	61	124	79	0.0324965	0.692676	0.146	0.059	0.087
24662	ENSG00000083520	NA	chr13	-	73354983	73355141	73352324	73352518	73355426	73355494	24662	115	4	40	6	205	61	0.0326826	0.693827	0.895	0.665	0.23
40650	ENSG00000145782	NA	chr5	-	115176514	115176631	115173324	115173461	115177086	115177241	40650	4	111	8	59	188	85	0.0326505	0.693827	0.016	0.058	-0.042
13931	ENSG00000155621	NA	chr9	+	74561921	74562028	74526460	74526752	74586420	74586534	13931	45	0	40	4	178	85	0.0327302	0.69388	1	0.827	0.173
8436	ENSG00000117625	NA	chr1	+	211444869	211445216	211444573	211444651	211447551	211447604	8436	0	2	8	1	365	32	0.0327983	0.694365	0	0.412	-0.412
20822	ENSG00000196460	NA	chr2	-	102045417	102045481	102038823	102038934	102067055	102067142	20822	6	0	3	4	109	80	0.0329204	0.695036	1	0.355	0.645
33004	ENSG00000152952	NA	chr3	-	145794568	145794682	145791073	145791139	145795648	145795711	33004	913	0	266	3	130	30	0.0329024	0.695036	1	0.953	0.047
30072	ENSG00000157764	NA	chr7	-	140434416	140434570	140424942	140426316	140439611	140439746	30072	9	5	18	1	225	85	0.033031	0.696415	0.405	0.872	-0.467
31751	ENSG00000143390	NA	chr1	-	151319230	151319242	151318964	151319082	151319686	151319717	31751	0	12	4	8	5	24	0.0331499	0.697964	0	0.706	-0.706
14924	ENSG00000126214	NA	chr14	+	104159889	104159971	104158695	104158762	104166991	104167064	14924	13	0	2	2	106	41	0.0332211	0.698506	1	0.279	0.721
3849	ENSG00000153113	NA	chr5	+	96066483	96066564	96065315	96065429	96071875	96071944	3849	192	5	180	0	125	62	0.0332872	0.69894	0.95	1	-0.05
3848	ENSG00000153113	NA	chr5	+	96064856	96064913	96063192	96063234	96065315	96065429	3848	87	7	51	12	50	35	0.0333576	0.699464	0.897	0.748	0.149
16042	ENSG00000254004	NA	chr19	-	37016056	37016275	37001596	37006601	37019120	37019562	16042	76	6	49	0	290	85	0.0335523	0.702586	0.788	1	-0.212
18014	ENSG00000115841	NA	chr2	+	38178375	38179344	38177574	38177738	38201182	38201357	18014	0	2	4	0	1040	85	0.0336568	0.703816	0	1	-1
21049	ENSG00000183337	NA	chrX	-	39930889	39930943	39930225	39930412	39931601	39934433	21049	8	0	5	4	94	85	0.0340972	0.712057	1	0.531	0.469
15959	ENSG00000168769	NA	chr4	+	106111516	106111662	106068034	106068136	106155053	106163928	15959	12	0	5	3	217	85	0.034404	0.714634	1	0.395	0.605
18838	ENSG00000120798	NA	chr12	-	95422162	95422285	95418925	95419031	95425124	95425264	18838	15	3	28	0	194	85	0.0343886	0.714634	0.687	1	-0.313
22153	ENSG00000106348	NA	chr7	-	128040870	128040945	128040386	128040593	128041068	128041170	22153	142	12	39	0	136	85	0.0344219	0.714634	0.881	1	-0.119
3057	ENSG00000129493	NA	chr14	-	31774110	31774383	31771500	31771725	31775937	31776085	3057	141	0	86	3	344	85	0.0343197	0.714634	1	0.876	0.124
8954	ENSG00000188313	NA	chr3	-	146254326	146254352	146251256	146251337	146262253	146262407	8954	1	3	12	2	27	74	0.0344531	0.714634	0.477	0.943	-0.466
11120	ENSG00000039560	NA	chr5	+	34686976	34687060	34656543	34656580	34757572	34757703	11120	147	0	88	3	99	30	0.034541	0.715492	1	0.899	0.101
12460	ENSG00000068885	NA	chr3	-	159986200	159986324	159974779	159976423	159995093	159995266	12460	108	8	47	0	195	85	0.0352204	0.718104	0.855	1	-0.145
15170	ENSG00000090989	NA	chr4	+	56755053	56755098	56749988	56750094	56756388	56756552	15170	5	41	0	33	76	85	0.0350066	0.718104	0.12	0	0.12
15173	ENSG00000205133	NA	chr8	-	93966633	93966792	93933730	93933888	93978234	93978373	15173	54	0	32	3	230	85	0.035165	0.718104	1	0.798	0.202
16776	ENSG00000175224	NA	chr11	+	46651594	46651650	46639809	46639925	46665828	46665910	16776	7	0	6	5	88	75	0.0352277	0.718104	1	0.506	0.494
2246	ENSG00000171960	NA	chr1	+	43130533	43130626	43126532	43126575	43131650	43131738	2246	72	0	20	2	117	32	0.0347909	0.718104	1	0.732	0.268
23528	ENSG00000140105	NA	chr14	-	100841619	100841743	100835423	100835595	100841847	100842081	23528	67	3	50	9	195	85	0.0351817	0.718104	0.907	0.708	0.199
34402	ENSG00000092969	NA	chr1	+	218536675	218536759	218519576	218520389	218578510	218578674	34402	0	9	5	9	154	85	0.0349124	0.718104	0	0.235	-0.235
34857	ENSG00000157036	NA	chr3	+	38541580	38541655	38539119	38539269	38542845	38542985	34857	0	17	2	4	136	85	0.0350423	0.718104	0	0.238	-0.238
36680	ENSG00000080823	NA	chr14	-	102732159	102732249	102718253	102718332	102749814	102749929	36680	12	6	2	7	153	72	0.0349165	0.718104	0.485	0.119	0.366
39820	ENSG00000213066	NA	chr6	+	167426995	167427055	167424300	167424381	167435896	167436123	39820	20	28	11	4	95	74	0.0348388	0.718104	0.357	0.682	-0.325
6282	ENSG00000137145	NA	chr9	+	19336683	19336830	19336267	19336412	19340989	19341112	6282	38	1	36	7	218	85	0.0347379	0.718104	0.937	0.667	0.27
9888	ENSG00000052723	NA	chr1	-	115322730	115322836	115321718	115321905	115323069	115323255	9888	55	2	30	6	177	85	0.0351188	0.718104	0.93	0.706	0.224
18146	ENSG00000164253	NA	chr5	-	76760585	76760634	76758930	76759051	76785281	76785397	18146	66	0	36	3	84	85	0.0353728	0.719154	1	0.924	0.076
9667	ENSG00000187079	NA	chr11	+	12900435	12900447	12886384	12886447	12901254	12901389	9667	0	2	7	1	5	56	0.0353584	0.719154	0	0.987	-0.987
1711	ENSG00000108064	NA	chr10	+	60150524	60150620	60148429	60148579	60154117	60154299	1711	98	2	18	3	170	85	0.0354925	0.720635	0.961	0.75	0.211
11643	ENSG00000100207	NA	chr22	-	42564614	42564742	42556018	42557364	42565852	42565902	11643	5	9	6	1	157	43	0.0356448	0.720751	0.132	0.622	-0.49
204	ENSG00000122692	NA	chr9	-	33071737	33071890	33068821	33068932	33073593	33073804	204	395	7	230	0	224	85	0.035842	0.720751	0.955	1	-0.045
25862	ENSG00000083097	NA	chr6	+	83806449	83806542	83777384	83777498	83806643	83806834	25862	9	3	18	0	170	85	0.0356101	0.720751	0.6	1	-0.4
27399	ENSG00000185760	NA	chr6	+	73843143	73843364	73830279	73830300	73879468	73879577	27399	5	2	25	0	221	14	0.0358058	0.720751	0.137	1	-0.863
30995	ENSG00000120725	NA	chr5	-	138362489	138362681	138356859	138356981	138378308	138378408	30995	334	5	320	0	263	85	0.0356925	0.720751	0.956	1	-0.044
35082	ENSG00000151689	NA	chr2	+	191213613	191213757	191208655	191208687	191224764	191225032	35082	5	9	8	2	155	25	0.0356175	0.720751	0.082	0.392	-0.31
5235	ENSG00000164576	NA	chr5	+	153832015	153832055	153830650	153830773	153832961	153833060	5235	0	14	4	11	66	85	0.0358089	0.720751	0	0.319	-0.319
5293	ENSG00000115239	NA	chr2	-	53992513	53992722	53977920	53978078	54013957	54013986	5293	88	0	51	3	217	22	0.0358734	0.720751	1	0.633	0.367
12406	ENSG00000016864	NA	chr3	-	52730249	52730334	52729943	52730056	52730557	52730675	12406	111	4	129	0	156	85	0.0359959	0.721338	0.938	1	-0.062
21338	ENSG00000008441	NA	chr19	+	13189426	13189549	13186348	13186485	13192493	13192669	21338	38	2	25	7	194	85	0.0359965	0.721338	0.893	0.61	0.283
1223	ENSG00000186469	NA	chr14	+	52379726	52379846	52344351	52344375	52417367	52417483	1223	4	8	0	12	123	17	0.0362942	0.723561	0.065	0	0.065
24472	ENSG00000077312	NA	chr19	+	41263236	41263409	41256758	41257386	41265335	41265515	24472	253	0	62	2	244	85	0.0363428	0.723561	1	0.915	0.085
26527	ENSG00000110066	NA	chr11	-	67957383	67957619	67953247	67953395	67980943	67981295	26527	72	0	44	3	307	85	0.0362511	0.723561	1	0.802	0.198
30813	ENSG00000142208	NA	chr14	-	105259463	105259547	105258934	105259059	105261820	105262088	30813	7	4	2	9	154	85	0.0362488	0.723561	0.491	0.109	0.382
35566	ENSG00000172530	NA	chr16	+	88008653	88008791	87985092	87985121	88014641	88014733	35566	19	0	9	3	146	22	0.0362962	0.723561	1	0.311	0.689
30446	ENSG00000112210	NA	chr6	-	57059567	57059650	57058639	57058732	57061247	57061404	30446	136	5	112	0	152	85	0.0366802	0.729333	0.938	1	-0.062
3319	ENSG00000105676	NA	chr19	+	19153519	19153686	19144670	19144739	19162430	19163004	3319	61	0	37	3	215	62	0.0367426	0.72963	1	0.781	0.219
21443	ENSG00000187790	NA	chr14	+	45665374	45665750	45658004	45658565	45667846	45668138	21443	63	0	1	1	447	85	0.0369098	0.732005	1	0.16	0.84
15003	ENSG00000218336	NA	chr4	+	183267803	183268082	183245098	183245405	183522076	183522314	15003	31	0	27	4	350	85	0.0370557	0.733635	1	0.621	0.379
2050	ENSG00000077238	NA	chr16	+	27341386	27341519	27325251	27325341	27351506	27351594	2050	10	7	22	3	198	79	0.0371552	0.733635	0.363	0.745	-0.382
28450	ENSG00000168724	NA	chr5	+	34949647	34949782	34945865	34945908	34950274	34950447	28450	8	13	0	7	157	36	0.0371829	0.733635	0.124	0	0.124
37705	ENSG00000124177	NA	chr20	-	40179943	40179999	40161688	40162209	40246978	40247133	37705	7	3	14	0	98	85	0.0371357	0.733635	0.669	1	-0.331
13457	ENSG00000214078	NA	chr20	-	34246851	34246936	34220716	34220845	34252681	34252822	13457	28	11	14	16	156	85	0.0373272	0.735536	0.581	0.323	0.258
1643	ENSG00000143977	NA	chr2	-	70516481	70516504	70515199	70515324	70520749	70520903	1643	213	60	88	41	32	85	0.0374785	0.737574	0.904	0.851	0.053
12358	ENSG00000173436	NA	chr1	+	19943751	19943830	19923494	19923603	19948593	19948641	12358	9	73	1	52	100	41	0.0376639	0.738543	0.048	0.008	0.04
14540	ENSG00000184154	NA	chr11	+	71800074	71800211	71791890	71791931	71804541	71804747	14540	16	0	3	2	157	34	0.0376719	0.738543	1	0.245	0.755
7128	ENSG00000085063	NA	chr11	-	33752969	33753014	33743924	33744009	33757927	33757991	7128	166	769	65	417	41	50	0.0376429	0.738543	0.208	0.16	0.048
20239	ENSG00000110955	NA	chr12	-	57038954	57039137	57038564	57038739	57039620	57039798	20239	1758	14	879	1	254	85	0.0378982	0.738892	0.977	0.997	-0.02
22527	ENSG00000176261	NA	chr1	-	33100368	33100393	33099551	33099711	33116033	33116161	22527	49	7	16	8	36	85	0.0378893	0.738892	0.943	0.825	0.118
30709	ENSG00000138750	NA	chr4	-	77065301	77065445	77045801	77045909	77065542	77065626	30709	118	0	36	2	207	77	0.0379662	0.738892	1	0.87	0.13
31628	ENSG00000135486	NA	chr12	+	54676862	54677018	54676583	54676658	54677595	54677751	31628	123	556	83	268	210	68	0.0381224	0.738892	0.067	0.091	-0.024
32131	ENSG00000096746	NA	chr10	+	70097614	70097753	70096955	70097090	70098259	70098444	32131	56	0	35	3	210	85	0.0378839	0.738892	1	0.825	0.175
33458	ENSG00000090263	NA	chr7	-	140710218	140710460	140705967	140706335	140714350	140714479	33458	582	0	226	3	313	85	0.0380906	0.738892	1	0.953	0.047
35642	ENSG00000197312	NA	chr1	+	15983111	15983174	15978200	15978390	15986331	15995539	35642	29	0	8	2	112	85	0.0380863	0.738892	1	0.752	0.248
6087	ENSG00000160570	NA	chr19	-	42720831	42721197	42719284	42719404	42721783	42721813	6087	55	5	24	8	375	23	0.0379942	0.738892	0.403	0.155	0.248
8330	ENSG00000127688	NA	chr16	+	81385187	81385302	81348574	81348885	81388009	81388360	8330	3	2	15	0	186	85	0.0380333	0.738892	0.407	1	-0.593
11009	ENSG00000096080	NA	chr6	-	43642938	43643008	43639039	43639643	43643230	43643354	11009	85	2	38	5	126	85	0.0384207	0.740008	0.966	0.837	0.129
32304	ENSG00000139613	NA	chr12	-	56566720	56566813	56566368	56566488	56567479	56567633	32304	3	26	9	18	170	85	0.0382539	0.740008	0.055	0.2	-0.145
40589	ENSG00000136754	NA	chr10	-	27047990	27048164	27040526	27040712	27054146	27054247	40589	74	5	56	0	245	85	0.0383332	0.740008	0.837	1	-0.163
7692	ENSG00000093167	NA	chr3	-	37132957	37133029	37125126	37125297	37136282	37136399	7692	77	8	63	1	130	85	0.0384182	0.740008	0.863	0.976	-0.113
9961	ENSG00000095002	NA	chr2	+	47641407	47641557	47639552	47639699	47643434	47643509	9961	93	0	29	2	204	68	0.0383233	0.740008	1	0.829	0.171
23534	ENSG00000140105	NA	chr14	-	100841619	100841687	100835423	100835595	100841847	100842588	23534	58	3	44	9	122	85	0.0384897	0.740408	0.931	0.773	0.158
18774	ENSG00000119185	NA	chr2	-	9560118	9560229	9554306	9554385	9563501	9563609	18774	3	3	8	0	169	72	0.0387215	0.741624	0.299	1	-0.701
23028	ENSG00000092199	NA	chr14	-	21731469	21731741	21702189	21702388	21737456	21737584	23028	196	385	99	140	343	85	0.0388424	0.741624	0.112	0.149	-0.037
28896	ENSG00000105223	NA	chr19	+	40871459	40871492	40854490	40854631	40871624	40871837	28896	13	0	11	4	52	85	0.038607	0.741624	1	0.818	0.182
3172	ENSG00000026508	NA	chr11	+	35229651	35229753	35211437	35211612	35236398	35236461	3172	20	428	3	270	144	56	0.0387573	0.741624	0.018	0.004	0.014
33438	ENSG00000075790	NA	chr7	+	107254098	107254177	107253776	107253877	107258772	107259109	33438	16	109	2	55	144	85	0.0388374	0.741624	0.08	0.021	0.059
38772	ENSG00000064652	NA	chr5	+	122226721	122226820	122181299	122181388	122272428	122272512	38772	0	19	2	5	159	74	0.0387717	0.741624	0	0.157	-0.157
4020	ENSG00000249859	NA	chr8	+	128864179	128864593	128806820	128806980	128902834	128903198	4020	5	7	0	7	485	85	0.0389045	0.741888	0.111	0	0.111
20535	ENSG00000132781	NA	chr1	-	45803857	45804328	45800062	45800183	45805570	45805617	20535	6	0	2	3	497	40	0.0391227	0.742041	1	0.051	0.949
22405	ENSG00000074603	NA	chr15	-	65746600	65746753	65744297	65744440	65748562	65748709	22405	45	4	19	7	224	85	0.0391575	0.742041	0.81	0.507	0.303
249	ENSG00000177479	NA	chr3	+	48982568	48982614	48964894	48965246	48999044	48999112	249	5	40	9	20	54	61	0.0390665	0.742041	0.124	0.337	-0.213
25804	ENSG00000127419	NA	chr4	+	941496	941680	926248	926328	944208	944306	25804	11	0	18	7	243	73	0.0390724	0.742041	1	0.436	0.564
28673	ENSG00000187778	NA	chr12	-	49960504	49960624	49959859	49959998	49961830	49961936	28673	169	6	101	0	191	85	0.039204	0.742041	0.926	1	-0.074
36144	ENSG00000102158	NA	chrX	-	77110997	77111087	77109397	77109461	77112229	77112370	36144	152	0	91	3	138	57	0.0392987	0.742041	1	0.926	0.074
6149	ENSG00000149179	NA	chr11	+	47008758	47008861	46958297	46958402	47073938	47074069	6149	49	8	74	3	174	85	0.0392597	0.742041	0.75	0.923	-0.173
7511	ENSG00000154144	NA	chr11	+	124496368	124496505	124495566	124495799	124496799	124496946	7511	13	10	6	17	208	85	0.0391606	0.742041	0.347	0.126	0.221
1087	ENSG00000211445	NA	chr5	+	150400388	150400814	150400166	150400302	150404900	150405054	1087	1	14	6	10	497	85	0.0395878	0.742289	0.012	0.093	-0.081
11015	ENSG00000010810	NA	chr6	-	112075636	112075880	112041007	112041265	112101768	112101838	11015	4	20	0	34	293	63	0.0396105	0.742289	0.041	0	0.041
14554	ENSG00000169764	NA	chr2	+	64069192	64069338	64068087	64068366	64083439	64083567	14554	188	62	43	26	217	85	0.0396202	0.742289	0.543	0.393	0.15
23795	ENSG00000134602	NA	chrX	+	131203505	131203691	131202439	131202597	131205096	131205245	23795	71	0	22	2	257	85	0.0394072	0.742289	1	0.784	0.216
40301	ENSG00000041982	NA	chr9	-	117877281	117877385	117853021	117853433	117880260	117880478	40301	8	73	4	130	175	85	0.0394189	0.742289	0.051	0.015	0.036
40953	ENSG00000129292	NA	chr8	+	133811328	133811418	133811017	133811106	133816063	133816277	40953	10	28	1	19	163	82	0.0396483	0.742289	0.152	0.026	0.126
5462	ENSG00000185246	NA	chr14	+	45565626	45565961	45565305	45565431	45566089	45566208	5462	25	6	32	1	406	85	0.0396982	0.742289	0.466	0.87	-0.404
5672	ENSG00000141295	NA	chr17	-	45917556	45917738	45916809	45917009	45918035	45918209	5672	32	2	100	0	253	85	0.0396794	0.742289	0.843	1	-0.157
8563	ENSG00000129084	NA	chr11	-	14541450	14541757	14540542	14540587	14541842	14541991	8563	61	39	26	33	331	38	0.0398599	0.744407	0.152	0.083	0.069
10583	ENSG00000115415	NA	chr2	-	191878250	191878404	191874601	191874730	191885483	191885686	10583	69	2	318	0	225	85	0.039938	0.744516	0.929	1	-0.071
12561	ENSG00000111653	NA	chr12	-	6764803	6765079	6762395	6762562	6765892	6765964	12561	1	16	12	29	327	65	0.0399626	0.744516	0.012	0.076	-0.064
30791	ENSG00000197451	NA	chr5	+	177637132	177637273	177636330	177636448	177637553	177638164	30791	256	62	46	21	212	85	0.0400813	0.74492	0.623	0.468	0.155
35410	ENSG00000188690	NA	chr10	-	127477851	127477932	127477155	127477574	127483448	127483547	35410	7	54	0	28	148	85	0.0400371	0.74492	0.069	0	0.069
9087	ENSG00000050130	NA	chr14	+	59953430	59953522	59951248	59951311	59954391	59954546	9087	241	1	167	5	141	56	0.0401689	0.745648	0.99	0.93	0.06
34022	ENSG00000180530	NA	chr21	-	16386664	16386787	16333555	16340847	16415815	16415895	34022	118	13	53	14	182	73	0.0403203	0.747556	0.785	0.603	0.182
2936	ENSG00000142546	NA	chr19	-	50080015	50080134	50063878	50063949	50083771	50083803	2936	8	24	8	6	109	4	0.0404009	0.748147	0.012	0.047	-0.035
16923	ENSG00000124782	NA	chr6	+	7240670	7240835	7229229	7232140	7246656	7247454	16923	13	5	12	0	236	85	0.0406203	0.750401	0.484	1	-0.516
40573	ENSG00000179950	NA	chr8	-	144909554	144909706	144906482	144906569	144911449	144911508	40573	7	18	1	19	185	47	0.0405925	0.750401	0.09	0.013	0.077
19930	ENSG00000135111	NA	chr12	-	115117717	115117777	115117309	115117456	115118683	115118951	19930	67	42	25	31	106	85	0.0414132	0.76413	0.561	0.393	0.168
4470	ENSG00000170266	NA	chr3	-	33118585	33118729	33114035	33114205	33138502	33138694	4470	5	14	2	33	215	85	0.0415167	0.764414	0.124	0.023	0.101
5969	ENSG00000121417	NA	chr19	+	58145153	58145273	58144548	58144804	58145390	58145429	5969	4	1	0	3	138	32	0.041528	0.764414	0.481	0	0.481
23533	ENSG00000140105	NA	chr14	-	100841619	100841687	100828044	100828258	100842596	100842644	23533	7	19	5	2	78	41	0.0417727	0.766481	0.162	0.568	-0.406
2529	ENSG00000174796	NA	chr4	+	76440079	76440201	76439427	76439730	76440642	76440742	2529	5	16	0	13	193	85	0.0418883	0.766481	0.121	0	0.121
25966	ENSG00000119004	NA	chr2	+	204137368	204137471	204131236	204131404	204143295	204143411	25966	35	6	8	6	174	85	0.0419395	0.766481	0.74	0.394	0.346
25986	ENSG00000115694	NA	chr2	-	242437649	242437764	242437030	242437102	242438053	242438199	25986	158	5	116	0	166	65	0.0417943	0.766481	0.925	1	-0.075
34915	ENSG00000155329	NA	chr5	-	132358532	132358598	132342450	132342612	132362188	132362241	34915	15	8	1	5	79	46	0.0419215	0.766481	0.522	0.104	0.418
8985	ENSG00000162961	NA	chr2	-	32117060	32117203	32108454	32108531	32142994	32143106	8985	181	1	57	3	199	70	0.0417494	0.766481	0.985	0.87	0.115
22688	ENSG00000170946	NA	chr11	+	31429656	31429877	31392353	31392406	31436357	31436496	22688	1	40	7	37	253	46	0.0420386	0.76738	0.005	0.033	-0.028
13214	ENSG00000114416	NA	chr3	+	180688862	180688943	180687945	180688146	180693100	180693192	13214	5	36	10	21	148	85	0.0422282	0.769677	0.074	0.215	-0.141
37782	ENSG00000067369	NA	chr15	-	43738963	43739112	43738584	43738788	43739563	43739683	37782	5	45	0	44	220	85	0.0422647	0.769677	0.041	0	0.041
5326	ENSG00000214265	NA	chr15	+	25219457	25219603	25207260	25207356	25221451	25221563	5326	27	2	81	0	217	85	0.042438	0.771919	0.841	1	-0.159
18433	ENSG00000163811	NA	chr2	+	29164326	29164440	29160796	29160860	29165177	29165247	18433	193	0	63	2	135	35	0.0427164	0.772795	1	0.891	0.109
21344	ENSG00000198176	NA	chr13	+	114265310	114265377	114240088	114240164	114277494	114277601	21344	92	0	28	2	104	69	0.0426756	0.772795	1	0.903	0.097
24683	ENSG00000048707	NA	chr1	+	12398287	12398362	12395761	12395884	12401839	12401942	24683	0	7	3	3	136	85	0.0427878	0.772795	0	0.385	-0.385
24714	ENSG00000136161	NA	chr13	-	49098794	49098893	49089721	49089877	49107163	49107216	24714	0	4	4	2	131	46	0.0427808	0.772795	0	0.413	-0.413
28903	ENSG00000169715	NA	chr16	+	56660377	56660443	56659386	56659791	56660791	56661024	28903	1538	21	232	8	118	85	0.0427498	0.772795	0.981	0.954	0.027
532	ENSG00000148498	NA	chr10	-	34661425	34661464	34648998	34649187	34663801	34663930	532	17	21	19	8	64	85	0.0427456	0.772795	0.518	0.759	-0.241
17843	ENSG00000143228	NA	chr1	+	163292656	163292885	163291724	163292002	163295821	163295964	17843	0	36	2	7	300	85	0.0430545	0.774414	0	0.075	-0.075
18069	ENSG00000173166	NA	chr2	-	204334961	204335036	204326570	204326648	204354306	204354812	18069	0	6	4	4	122	71	0.0430018	0.774414	0	0.368	-0.368
33268	ENSG00000084234	NA	chr11	+	129993506	129993674	129992199	129992408	129996594	129996725	33268	208	370	196	269	239	85	0.043079	0.774414	0.167	0.206	-0.039
34882	ENSG00000104529	NA	chr8	-	144676062	144676241	144668898	144669019	144679517	144679572	34882	31	106	7	57	213	48	0.0429317	0.774414	0.062	0.027	0.035
18754	ENSG00000171159	NA	chr9	+	130924282	130925231	130922592	130922765	130925721	130926169	18754	11	70	16	42	1020	85	0.0432306	0.775326	0.013	0.031	-0.018
20058	ENSG00000106688	NA	chr9	+	4544566	4544707	4490443	4490770	4561448	4561541	20058	177	1	26	2	212	85	0.043196	0.775326	0.986	0.839	0.147
14758	ENSG00000011105	NA	chr12	+	3315445	3315584	3310342	3310422	3387586	3387778	14758	2	5	0	18	198	73	0.0435525	0.775458	0.129	0	0.129
148	ENSG00000134352	NA	chr5	-	55265377	55265683	55259973	55260140	55272042	55272142	148	2509	1	343	1	377	85	0.0435361	0.775458	0.998	0.987	0.011
15930	ENSG00000160685	NA	chr1	+	154986490	154986569	154975320	154975419	154987130	154987195	15930	2	22	4	6	117	58	0.0433493	0.775458	0.043	0.248	-0.205
24192	ENSG00000225830	NA	chr10	-	50708583	50708742	50701162	50701298	50713929	50713992	24192	32	0	9	2	201	56	0.0435438	0.775458	1	0.556	0.444
29166	ENSG00000113593	NA	chr5	+	64864744	64864821	64863339	64863442	64865458	64865559	29166	6	30	0	18	140	85	0.0435911	0.775458	0.108	0	0.108
5910	ENSG00000112964	NA	chr5	+	42629139	42629205	42565957	42566046	42688991	42689121	5910	19	0	0	1	115	82	0.0434606	0.775458	1	0	1
8717	ENSG00000116747	NA	chr1	+	193038163	193038764	193028551	193028906	193044949	193045170	8717	662	12	309	1	672	85	0.0434646	0.775458	0.875	0.975	-0.1
9086	ENSG00000050130	NA	chr14	+	59953448	59953522	59951220	59951311	59954391	59954546	9086	205	1	146	5	133	84	0.043852	0.779197	0.992	0.949	0.043
40481	ENSG00000143815	NA	chr1	-	225597992	225598118	225594365	225594534	225599038	225599142	40481	81	1	11	2	197	85	0.0439678	0.780353	0.972	0.704	0.268
21295	ENSG00000100335	NA	chr22	+	39905342	39905576	39900207	39900539	39907292	39907427	21295	5	17	0	14	305	85	0.0440497	0.780904	0.076	0	0.076
2177	ENSG00000171735	NA	chr1	+	6931816	6931900	6885151	6885270	6947713	6948261	2177	63	4	60	0	154	85	0.0441749	0.782222	0.897	1	-0.103
25256	ENSG00000141526	NA	chr17	+	80194604	80194748	80193858	80194107	80195013	80195769	25256	907	0	256	1	215	85	0.0442261	0.782227	1	0.99	0.01
26601	ENSG00000137070	NA	chr9	+	34660800	34660933	34660500	34660597	34661478	34661652	26601	14	0	12	4	204	85	0.0443155	0.782908	1	0.556	0.444
13857	ENSG00000138757	NA	chr4	-	76649239	76649360	76619981	76620113	76649459	76649654	13857	13	7	8	0	192	85	0.044457	0.784505	0.451	1	-0.549
32955	ENSG00000130511	NA	chr19	+	18542162	18542228	18541650	18541740	18542456	18542516	32955	4	12	0	13	84	51	0.0446046	0.786208	0.168	0	0.168
5476	ENSG00000183214	NA	chr6_qbl_hap6	+	2673270	2673549	2672395	2672683	2673649	2673781	5476	29	0	8	2	350	85	0.0447064	0.787098	1	0.493	0.507
14349	ENSG00000138041	NA	chr2	-	55800754	55800913	55795329	55795499	55804450	55804492	14349	73	4	70	0	180	35	0.0449824	0.790532	0.78	1	-0.22
40591	ENSG00000136754	NA	chr10	-	27060003	27060018	27059173	27059274	27065993	27066170	40591	0	79	2	26	16	85	0.0450043	0.790532	0	0.29	-0.29
11540	ENSG00000157168	NA	chr8	+	32620735	32620877	32617717	32617924	32621265	32621516	11540	38	34	4	12	213	85	0.0451464	0.792123	0.308	0.117	0.191
28194	ENSG00000105700	NA	chr19	+	18677941	18677988	18675678	18675831	18679211	18680197	28194	97	1	69	5	80	85	0.0453807	0.795327	0.99	0.936	0.054
24061	ENSG00000136932	NA	chr9	-	100678445	100678620	100675682	100675840	100684699	100684798	24061	19	8	17	1	246	85	0.0456848	0.799744	0.451	0.855	-0.404
3931	ENSG00000131115	NA	chr19	+	44733885	44733969	44732598	44732725	44738854	44741420	3931	17	0	10	3	154	85	0.0458146	0.801103	1	0.648	0.352
209	ENSG00000128805	NA	chr10	-	49687678	49687807	49667726	49667934	49763507	49763595	209	93	1	103	7	196	81	0.0458905	0.801423	0.975	0.859	0.116
29996	ENSG00000175581	NA	chr11	+	73516071	73516124	73498935	73499037	73536752	73536841	29996	15	0	4	2	89	82	0.0459371	0.801423	1	0.648	0.352
10622	ENSG00000073921	NA	chr11	-	85687665	85687725	85685750	85685855	85692171	85692271	10622	170	2	84	5	106	85	0.0464022	0.805599	0.986	0.931	0.055
22768	ENSG00000099968	NA	chr22	+	18178906	18178976	18171751	18171908	18185008	18185152	22768	79	8	31	0	126	85	0.0464493	0.805599	0.869	1	-0.131
26012	ENSG00000124214	NA	chr20	-	47782533	47782822	47770469	47770608	47790731	47790806	26012	36	40	12	30	343	68	0.0465434	0.805599	0.151	0.073	0.078
27527	ENSG00000095485	NA	chr10	-	102016018	102016233	102013177	102013296	102019974	102020076	27527	117	0	42	2	286	85	0.046524	0.805599	1	0.862	0.138
2874	ENSG00000180822	NA	chr6	+	3264442	3264559	3263917	3263993	3267824	3268015	2874	7	47	0	24	172	69	0.0464457	0.805599	0.056	0	0.056
3154	ENSG00000163138	NA	chr4	+	20703380	20703507	20702293	20702410	20706088	20706147	3154	1	19	2	2	165	52	0.0462936	0.805599	0.016	0.24	-0.224
34128	ENSG00000100888	NA	chr14	-	21905059	21905124	21899969	21900017	21905352	21905424	34128	17	4	0	2	52	21	0.0463241	0.805599	0.632	0	0.632
30686	ENSG00000100280	NA	chr22	-	29725700	29725709	29723853	29724884	29726366	29726521	30686	1	25	4	11	4	85	0.0467091	0.807558	0.459	0.885	-0.426
25258	ENSG00000163565	NA	chr1	+	159015086	159015254	159002313	159002481	159021468	159021888	25258	21	17	3	10	239	85	0.0467938	0.808114	0.305	0.096	0.209
18001	ENSG00000156239	NA	chr21	-	30252191	30252275	30250513	30250655	30254481	30254572	18001	18	7	10	0	153	84	0.0468748	0.808604	0.585	1	-0.415
11888	ENSG00000159256	NA	chr21	+	37721608	37721706	37717209	37717329	37728917	37729022	11888	63	0	45	3	170	85	0.0469877	0.808904	1	0.882	0.118
21867	ENSG00000170473	NA	chr12	-	56308059	56308150	56297170	56297264	56320859	56320895	21867	3	2	1	10	112	29	0.0470086	0.808904	0.28	0.025	0.255
40582	ENSG00000136754	NA	chr10	-	27044583	27044670	27040526	27040712	27054146	27054247	40582	50	5	35	0	160	85	0.0470501	0.808904	0.842	1	-0.158
38611	ENSG00000137693	NA	chr11	+	102080247	102080295	102076623	102076817	102094352	102094483	38611	12	16	22	10	82	85	0.0471619	0.809919	0.437	0.695	-0.258
12256	ENSG00000198931	NA	chr16	-	88876830	88876964	88876477	88876556	88877957	88878064	12256	419	8	170	0	192	72	0.0492026	0.810056	0.952	1	-0.048
12459	ENSG00000068885	NA	chr3	-	160037547	160037727	160025450	160025569	160073800	160073938	12459	93	6	50	0	251	85	0.0487183	0.810056	0.84	1	-0.16
13034	ENSG00000198648	NA	chr2	-	168986219	168986268	168986050	168986116	168994597	168994731	13034	58	0	19	2	58	59	0.0484785	0.810056	1	0.906	0.094
14934	ENSG00000126214	NA	chr14	+	104151322	104151373	104145720	104145882	104153417	104153548	14934	20	38	9	42	88	85	0.0479917	0.810056	0.337	0.171	0.166
15199	ENSG00000114904	NA	chr3	-	52783707	52783845	52780749	52780920	52785947	52786352	15199	42	10	26	1	209	85	0.0487233	0.810056	0.631	0.914	-0.283
17190	ENSG00000111596	NA	chr12	+	70687850	70688074	70671911	70672054	70704674	70704797	17190	3	67	8	47	295	85	0.0475323	0.810056	0.013	0.047	-0.034
17769	ENSG00000159692	NA	chr4	-	1235112	1235307	1231970	1232125	1242703	1242764	17769	218	2	78	4	235	54	0.0488034	0.810056	0.962	0.818	0.144
18791	ENSG00000106591	NA	chr7	+	42976762	42976840	42974619	42974735	42976920	42977456	18791	3	239	5	88	142	85	0.0478275	0.810056	0.007	0.033	-0.026
18876	ENSG00000119681	NA	chr14	-	75052556	75052821	75022205	75022396	75070337	75070408	18876	134	2	484	0	315	64	0.048514	0.810056	0.932	1	-0.068
1955	ENSG00000231290	NA	chr20	+	57096445	57096607	57090434	57090796	57098224	57098337	1955	16	34	2	18	233	85	0.0489889	0.810056	0.147	0.039	0.108
21189	ENSG00000217128	NA	chr5	-	131046270	131046354	131044893	131044965	131052257	131052349	21189	0	11	2	3	134	65	0.0488652	0.810056	0	0.244	-0.244
21652	ENSG00000010322	NA	chr3	+	52514894	52515125	52514154	52514311	52518528	52518653	21652	17	5	15	15	302	85	0.0479275	0.810056	0.489	0.22	0.269
22521	ENSG00000176261	NA	chr1	-	33100302	33100393	33099551	33099673	33116033	33116126	22521	53	0	19	2	168	85	0.0483918	0.810056	1	0.828	0.172
23763	ENSG00000156345	NA	chr9	-	90584710	90584834	90584108	90584264	90585690	90585812	23763	1	3	4	0	195	85	0.0489121	0.810056	0.127	1	-0.873
24919	ENSG00000100503	NA	chr14	-	51233024	51233114	51230543	51230682	51233497	51233608	24919	69	5	47	0	166	85	0.0474217	0.810056	0.876	1	-0.124
25069	ENSG00000137819	NA	chr15	+	69692312	69692454	69689806	69689903	69695919	69696843	25069	93	0	5	1	213	85	0.0476558	0.810056	1	0.666	0.334
25652	ENSG00000103540	NA	chr16	+	19559836	19559922	19559276	19559336	19562517	19564730	25652	3	5	4	0	126	53	0.0494635	0.810056	0.202	1	-0.798
25730	ENSG00000213123	NA	chr3	-	196022876	196022940	196018089	196018245	196033813	196033883	25730	32	4	30	0	92	63	0.0485878	0.810056	0.846	1	-0.154
25968	ENSG00000119004	NA	chr2	+	204137392	204137471	204131236	204131404	204143295	204143411	25968	60	6	16	6	144	85	0.0485668	0.810056	0.855	0.612	0.243
26686	ENSG00000197622	NA	chr1	-	151029126	151029262	151028152	151028469	151031954	151032125	26686	24	153	2	47	207	85	0.0474108	0.810056	0.061	0.017	0.044
27394	ENSG00000181722	NA	chr3	-	114099623	114099787	114099063	114099251	114107851	114107952	27394	0	2	13	3	235	85	0.0494888	0.810056	0	0.61	-0.61
28157	ENSG00000108599	NA	chr17	-	19844199	19844323	19843025	19843162	19845138	19845223	28157	32	4	31	0	188	78	0.0477441	0.810056	0.768	1	-0.232
28826	ENSG00000109083	NA	chr17	-	26657136	26657254	26656198	26656302	26657468	26657554	28826	7	45	1	41	183	79	0.0484147	0.810056	0.063	0.01	0.053
29548	ENSG00000152242	NA	chr18	+	43819970	43820153	43795776	43796561	43833662	43833786	29548	7	9	4	0	254	85	0.0480651	0.810056	0.207	1	-0.793
30247	ENSG00000145349	NA	chr4	-	114376881	114376977	114372187	114375671	114378490	114378719	30247	24	26	15	37	170	85	0.0485708	0.810056	0.316	0.169	0.147
32343	ENSG00000163818	NA	chr3	-	45879418	45879539	45877081	45877276	45883480	45883608	32343	12	0	27	8	192	85	0.0490149	0.810056	1	0.599	0.401
33294	ENSG00000163625	NA	chr4	-	85800558	85800647	85781716	85781775	85853422	85853516	33294	3	2	0	5	131	52	0.0493549	0.810056	0.373	0	0.373
33333	ENSG00000125458	NA	chr17	-	73126847	73126962	73126323	73126737	73127139	73127200	33333	120	0	43	2	155	54	0.0475979	0.810056	1	0.882	0.118
33998	ENSG00000174989	NA	chr12	+	117387422	117387511	117383168	117383333	117402501	117402659	33998	19	6	23	1	164	85	0.0494559	0.810056	0.621	0.923	-0.302
38609	ENSG00000137693	NA	chr11	+	102056748	102056862	102033186	102033302	102076623	102076817	38609	110	23	112	11	185	85	0.0492161	0.810056	0.687	0.824	-0.137
39456	ENSG00000156875	NA	chr1	+	100535169	100535241	100534028	100534142	100542720	100542833	39456	56	4	51	0	130	85	0.0487681	0.810056	0.902	1	-0.098
4174	ENSG00000136758	NA	chr10	-	27434356	27434519	27425204	27425314	27437834	27437969	4174	249	0	148	3	234	85	0.049346	0.810056	1	0.947	0.053
4227	ENSG00000120925	NA	chr8	-	42716887	42716998	42710849	42711571	42725146	42725255	4227	34	0	11	2	182	85	0.0472594	0.810056	1	0.72	0.28
4518	ENSG00000103222	NA	chr16	+	16177222	16177399	16173208	16173335	16180680	16180848	4518	55	0	19	2	248	85	0.0477234	0.810056	1	0.765	0.235
4603	ENSG00000067113	NA	chr5	-	54786787	54786942	54771126	54771278	54830399	54830797	4603	6	44	0	28	226	85	0.0484284	0.810056	0.049	0	0.049
4913	ENSG00000106397	NA	chr7	-	100850858	100851005	100850059	100850185	100852133	100852238	4913	148	4	141	0	218	85	0.0486883	0.810056	0.935	1	-0.065
5120	ENSG00000151422	NA	chr5	+	108103793	108103939	108084662	108084694	108133824	108134090	5120	38	1	25	5	157	25	0.048003	0.810056	0.858	0.443	0.415
6342	ENSG00000159459	NA	chr15	-	43294752	43294902	43290365	43290463	43296034	43296128	6342	62	4	56	0	221	85	0.0488369	0.810056	0.856	1	-0.144
6866	ENSG00000082996	NA	chr3	+	149531711	149531813	149531001	149531140	149563797	149563927	6866	6	48	0	29	173	85	0.0473057	0.810056	0.058	0	0.058
7019	ENSG00000061273	NA	chr12	-	48189688	48189799	48189369	48189550	48189989	48190081	7019	6	6	1	9	182	85	0.0491948	0.810056	0.318	0.049	0.269
7212	ENSG00000132669	NA	chr20	+	19972811	19972943	19970649	19970955	19977322	19977486	7212	196	4	214	0	203	85	0.0492308	0.810056	0.954	1	-0.046
7535	ENSG00000005801	NA	chr11	-	3394806	3394905	3392806	3392933	3400267	3400369	7535	12	15	1	9	170	85	0.0474903	0.810056	0.286	0.053	0.233
8711	ENSG00000169288	NA	chr4	+	78830419	78830526	78815292	78815404	78870950	78871032	8711	124	0	43	2	168	75	0.0492102	0.810056	1	0.906	0.094
9751	ENSG00000185404	NA	chr2	+	231254633	231254738	231253273	231253348	231256801	231256944	9751	18	0	5	2	159	68	0.0494354	0.810056	1	0.517	0.483
31744	ENSG00000232995	NA	chr1	-	163288971	163289081	163278333	163278421	163291411	163291542	31744	18	0	0	1	177	81	0.0496558	0.810201	1	0	1
36021	ENSG00000237238	NA	chr9	-	67331154	67331343	67330889	67331070	67334094	67334266	36021	3	4	5	0	260	85	0.0495621	0.810201	0.197	1	-0.803
9088	ENSG00000050130	NA	chr14	+	59953398	59953522	59951286	59951311	59954391	59954546	9088	183	1	134	5	128	18	0.0496129	0.810201	0.963	0.79	0.173
11725	ENSG00000164933	NA	chr8	-	104417003	104417089	104415391	104415552	104419861	104420012	11725	194	6	109	0	158	85	0.0503612	0.81067	0.946	1	-0.054
12333	ENSG00000197548	NA	chr3	+	11354777	11354894	11350482	11350535	11356817	11356967	12333	61	0	22	2	149	46	0.0500792	0.81067	1	0.773	0.227
13453	ENSG00000214078	NA	chr20	-	34243123	34243266	34220716	34220845	34252681	34252823	13453	31	11	17	16	214	85	0.0498812	0.81067	0.528	0.297	0.231
19246	ENSG00000105722	NA	chr19	-	42754482	42754717	42753978	42754094	42759129	42759309	19246	122	6	64	0	306	85	0.0502168	0.81067	0.85	1	-0.15
20527	ENSG00000132781	NA	chr1	-	45804178	45804328	45800062	45800183	45805570	45805607	20527	2	0	0	3	166	30	0.0503702	0.81067	1	0	1
28877	ENSG00000225691	NA	chr6_mcf_hap5	-	2618277	2618397	2617805	2617838	2618518	2618794	28877	15	1	244	0	132	26	0.0501924	0.81067	0.747	1	-0.253
31624	ENSG00000111445	NA	chr12	+	118455494	118455858	118454526	118454697	118456876	118456941	31624	9	17	6	2	408	58	0.0501122	0.81067	0.07	0.299	-0.229
32207	ENSG00000106070	NA	chr7	-	50772836	50773020	50771517	50771605	50823583	50823761	32207	32	4	3	3	251	81	0.0501622	0.81067	0.721	0.244	0.477
32341	ENSG00000163818	NA	chr3	-	45879418	45879543	45875729	45877276	45883480	45883637	32341	17	0	41	8	196	85	0.0499263	0.81067	1	0.69	0.31
32882	ENSG00000092445	NA	chr15	+	41859557	41859735	41857223	41857339	41860414	41860560	32882	36	0	25	3	249	85	0.050302	0.81067	1	0.74	0.26
37841	ENSG00000204406	NA	chr2	+	148990813	148990964	148936268	148936362	149099782	149099905	37841	15	0	14	4	222	85	0.0500182	0.81067	1	0.573	0.427
39144	ENSG00000145833	NA	chr5	+	134125795	134125912	134124202	134124281	134126159	134126242	39144	0	16	2	5	166	63	0.0502975	0.81067	0	0.132	-0.132
4612	ENSG00000074410	NA	chr15	-	63620296	63620329	63619347	63619432	63631017	63631144	4612	0	49	4	55	45	78	0.0502895	0.81067	0	0.112	-0.112
13292	ENSG00000164941	NA	chr8	+	95837120	95837295	95835534	95835789	95839490	95839631	13292	72	0	27	2	246	85	0.050541	0.81121	1	0.823	0.177
3599	ENSG00000101407	NA	chr20	-	36647406	36647546	36639916	36642259	36661805	36661863	3599	4	30	3	3	177	51	0.0504802	0.81121	0.037	0.224	-0.187
38633	ENSG00000042493	NA	chr2	-	85623102	85623133	85622697	85622749	85625142	85625275	38633	3	67	0	94	24	45	0.0505621	0.81121	0.077	0	0.077
13207	ENSG00000114416	NA	chr3	+	180693100	180693192	180687945	180688146	180693909	180694070	13207	59	79	52	41	170	85	0.0507587	0.812994	0.272	0.388	-0.116
21160	ENSG00000185917	NA	chr21	-	37429681	37429775	37429406	37429502	37431113	37431222	21160	0	10	3	6	170	85	0.0508171	0.812994	0	0.2	-0.2
23179	ENSG00000101224	NA	chr20	+	3783376	3783455	3782927	3783023	3783556	3783619	23179	0	28	2	9	115	56	0.050832	0.812994	0	0.098	-0.098
31340	ENSG00000137073	NA	chr9	-	33956076	33956144	33953282	33953472	33960823	33960876	31340	20	1	2	2	83	46	0.0511672	0.817505	0.917	0.357	0.56
11718	ENSG00000157954	NA	chr7	+	5232748	5232976	5229889	5230124	5239206	5239289	11718	14	20	2	13	290	76	0.0512891	0.818602	0.155	0.039	0.116
11994	ENSG00000089159	NA	chr12	-	120653362	120653464	120652905	120653076	120659425	120659561	11994	26	29	9	25	173	85	0.0515988	0.82121	0.306	0.15	0.156
23891	ENSG00000130775	NA	chr1	+	28206154	28206565	28203098	28203239	28211805	28211962	23891	10	0	15	6	482	85	0.0516383	0.82121	1	0.306	0.694
25985	ENSG00000115694	NA	chr2	-	242447420	242447550	242440892	242441123	242447919	242447998	25985	99	5	64	0	188	72	0.0515172	0.82121	0.883	1	-0.117
35427	ENSG00000047346	NA	chr15	-	52903771	52903974	52903326	52903452	52905869	52906057	35427	23	0	15	3	274	85	0.0516662	0.82121	1	0.608	0.392
25508	ENSG00000177674	NA	chr1	+	11805859	11805894	11796198	11796292	11807496	11807602	25508	35	0	24	3	56	85	0.0518089	0.822627	1	0.924	0.076
4172	ENSG00000119977	NA	chr10	-	97445312	97445393	97444255	97444381	97446251	97446287	4172	31	3	43	0	92	29	0.0518924	0.823103	0.765	1	-0.235
5463	ENSG00000185246	NA	chr14	+	45579096	45579196	45578818	45578983	45579296	45579379	5463	22	12	6	11	162	76	0.0521905	0.826978	0.462	0.204	0.258
23189	ENSG00000066027	NA	chr1	+	212502476	212502673	212458878	212459633	212506838	212506940	23189	52	0	19	2	268	85	0.0524003	0.827424	1	0.751	0.249
28671	ENSG00000187778	NA	chr12	-	49961429	49961532	49960504	49960624	49961830	49961884	28671	7	72	0	44	136	47	0.0523947	0.827424	0.033	0	0.033
29511	ENSG00000164294	NA	chr5	+	54456157	54456224	54455994	54456071	54456821	54457083	29511	512	37	251	9	105	70	0.0523448	0.827424	0.902	0.949	-0.047
31833	ENSG00000139675	NA	chr13	+	53196123	53196399	53191604	53191817	53201572	53201713	31833	28	4	27	0	347	85	0.052434	0.827424	0.632	1	-0.368
2938	ENSG00000106305	NA	chr7	+	6054776	6054983	6048875	6049129	6057444	6057676	2938	247	7	104	0	278	85	0.0524931	0.827506	0.915	1	-0.085
2352	ENSG00000134057	NA	chr5	+	68473117	68473176	68471223	68471364	68473350	68473527	2352	537	0	50	1	104	85	0.0526233	0.828478	1	0.976	0.024
30076	ENSG00000186594	NA	chr17	-	1617664	1617747	1616996	1617308	1619423	1619504	30076	54	9	42	17	141	74	0.0526625	0.828478	0.759	0.565	0.194
9248	ENSG00000171204	NA	chr11	+	85342188	85342360	85340175	85340306	85342730	85342835	9248	127	7	54	0	243	85	0.0527523	0.829042	0.864	1	-0.136
5342	ENSG00000100417	NA	chr22	-	41985055	41985167	41982079	41982197	41985722	41985875	5342	7	37	0	17	183	85	0.0528151	0.829182	0.081	0	0.081
13137	ENSG00000162976	NA	chr2	+	11312876	11312950	11312050	11312171	11315093	11315135	13137	2	2	0	8	84	35	0.0529662	0.830704	0.294	0	0.294
10141	ENSG00000162910	NA	chr1	-	228296137	228296722	228295935	228296019	228296849	228297000	10141	48	13	38	3	648	77	0.0532294	0.833132	0.305	0.601	-0.296
18359	ENSG00000170234	NA	chr5	-	159507657	159507777	159504521	159505175	159520107	159521072	18359	11	1	6	5	191	85	0.0531959	0.833132	0.83	0.348	0.482
20598	ENSG00000163359	NA	chr2	-	238289557	238290142	238285414	238285987	238305369	238305490	20598	6540	15	3942	0	656	85	0.0533594	0.83347	0.983	1	-0.017
9079	ENSG00000112893	NA	chr5	+	109065042	109065214	109051820	109051965	109091029	109091157	9079	104	3	140	0	243	85	0.0533311	0.83347	0.924	1	-0.076
11884	ENSG00000164258	NA	chr5	+	52900553	52900725	52899281	52899360	52942062	52942235	11884	26	98	6	55	230	72	0.053442	0.833913	0.077	0.033	0.044
1014	ENSG00000257621	NA	chr14	-	58759783	58759856	58758352	58758425	58764672	58764802	1014	10	33	3	36	113	66	0.0534999	0.833969	0.15	0.046	0.104
1338	ENSG00000163832	NA	chr3	-	47543139	47543341	47537518	47537687	47545819	47545938	1338	97	0	76	3	273	85	0.053744	0.834104	1	0.887	0.113
14937	ENSG00000126214	NA	chr14	+	104158695	104158762	104153417	104153548	104166991	104167064	14937	25	9	20	19	101	66	0.0537894	0.834104	0.645	0.408	0.237
24595	ENSG00000165379	NA	chr14	+	42360452	42361165	42355808	42357213	42368119	42368163	24595	129	0	5	1	736	37	0.0538885	0.834104	1	0.201	0.799
2837	ENSG00000170004	NA	chr17	+	7810918	7811020	7810670	7810806	7811208	7811337	2837	50	1	26	4	173	85	0.0537339	0.834104	0.961	0.762	0.199
35651	ENSG00000147996	NA	chr9	-	70488819	70488917	70486792	70486879	70489914	70490187	35651	0	15	2	5	165	80	0.0536419	0.834104	0	0.162	-0.162
37554	ENSG00000131626	NA	chr11	+	70196028	70196145	70194480	70194526	70200406	70200558	37554	8	28	8	8	142	39	0.0538839	0.834104	0.073	0.215	-0.142
8948	ENSG00000152223	NA	chr18	-	43497643	43497784	43496402	43496547	43502306	43502566	8948	44	3	57	0	212	85	0.053847	0.834104	0.855	1	-0.145
14938	ENSG00000126214	NA	chr14	+	104158695	104158762	104145734	104145882	104159889	104160290	14938	13	1	1	2	120	85	0.0542006	0.835668	0.902	0.262	0.64
27363	ENSG00000104907	NA	chr19	-	13226439	13226582	13226092	13226280	13226810	13226866	27363	120	8	44	0	178	49	0.0541866	0.835668	0.805	1	-0.195
33338	ENSG00000107341	NA	chr9	+	33911961	33912096	33900171	33900269	33917015	33920402	33338	144	5	92	0	206	85	0.054207	0.835668	0.922	1	-0.078
516	ENSG00000135250	NA	chr7	-	104766228	104766321	104758154	104758469	104766694	104766787	516	9	15	2	16	170	85	0.0541583	0.835668	0.231	0.059	0.172
3430	ENSG00000112715	NA	chr6	+	43748468	43748540	43746625	43746655	43749692	43749824	3430	50	25	17	19	68	23	0.0543442	0.836945	0.404	0.232	0.172
7429	ENSG00000101928	NA	chrX	-	134025508	134025670	134022983	134023222	134030846	134031064	7429	43	4	16	6	233	85	0.0545862	0.83983	0.797	0.493	0.304
19551	ENSG00000172667	NA	chr3	-	178748667	178748787	178745433	178745600	178785270	178785597	19551	26	4	73	2	191	85	0.0548557	0.843132	0.743	0.942	-0.199
22322	ENSG00000141756	NA	chr17	+	39975781	39976301	39975461	39975651	39976520	39976713	22322	394	4	344	0	591	85	0.054914	0.843185	0.934	1	-0.066
11841	ENSG00000120942	NA	chr1	+	11345700	11345789	11333990	11334117	11354929	11356106	11841	14	0	4	2	164	85	0.0551109	0.844216	1	0.509	0.491
2228	ENSG00000113391	NA	chr5	-	93386435	93386536	93300162	93300228	93388830	93388932	2228	35	0	26	3	146	59	0.0552558	0.844216	1	0.778	0.222
33326	ENSG00000249915	NA	chr5	+	304291	306869	272825	272887	311407	311517	33326	184	0	133	3	2619	55	0.0552227	0.844216	1	0.482	0.518
34095	ENSG00000153310	NA	chr8	-	130916744	130916831	130915557	130915596	130951853	130952118	34095	9	2	0	2	107	32	0.0551333	0.844216	0.574	0	0.574
8719	ENSG00000116747	NA	chr1	+	193038163	193038311	193028748	193028906	193044949	193045020	8719	89	12	41	1	198	64	0.0551671	0.844216	0.706	0.93	-0.224
29455	ENSG00000140307	NA	chr15	-	59942867	59942963	59934412	59934461	59949604	59949674	29455	214	7	88	0	105	20	0.0556972	0.850115	0.853	1	-0.147
13577	ENSG00000154710	NA	chr7	+	66233817	66234012	66205719	66205779	66235309	66235454	13577	30	0	10	2	234	53	0.055756	0.850169	1	0.531	0.469
14971	ENSG00000156162	NA	chr8	+	95750596	95750687	95738623	95738669	95751640	95751762	14971	37	4	33	0	122	39	0.0559085	0.850366	0.747	1	-0.253
17998	ENSG00000182718	NA	chr15	-	60688349	60688626	60685295	60685639	60690141	60690185	17998	57	4	22	6	300	37	0.0558439	0.850366	0.637	0.311	0.326
26472	ENSG00000153071	NA	chr5	-	39423805	39423999	39394331	39394523	39424905	39424970	26472	4	7	3	29	238	58	0.0559529	0.850366	0.122	0.025	0.097
29177	ENSG00000236850	NA	chr22	+	22664590	22664766	22664100	22664248	22673253	22673606	29177	20	0	21	4	247	85	0.0559903	0.850366	1	0.644	0.356
26591	ENSG00000140365	NA	chr15	+	75632042	75632219	75631604	75631685	75632305	75632614	26591	157	6	77	0	237	74	0.0560616	0.850415	0.891	1	-0.109
7681	ENSG00000248643	NA	chr11	+	66410920	66411611	66407170	66407594	66413497	66413940	7681	558	21	302	21	762	85	0.0561042	0.850415	0.748	0.616	0.132
18793	ENSG00000148634	NA	chr10	-	69747799	69747901	69726439	69726559	69748419	69748592	18793	10	153	0	56	173	85	0.0562014	0.85105	0.031	0	0.031
12195	ENSG00000167113	NA	chr9	+	131094431	131094561	131088057	131088160	131095128	131095222	12195	76	0	31	2	201	85	0.0563472	0.85158	1	0.868	0.132
37437	ENSG00000140367	NA	chr15	+	76171438	76171529	76165768	76165909	76175706	76175765	37437	33	0	12	2	135	52	0.0563435	0.85158	1	0.698	0.302
3158	ENSG00000163138	NA	chr4	+	20709425	20709493	20706282	20706437	20715054	20715162	3158	18	0	6	2	122	85	0.0564783	0.852723	1	0.676	0.324
9716	ENSG00000165233	NA	chr9	+	95874160	95874220	95872849	95873003	95874499	95874571	9716	45	2	22	5	86	65	0.056605	0.853797	0.944	0.769	0.175
26824	ENSG00000105426	NA	chr19	-	5216730	5216778	5215508	5215606	5218430	5218543	26824	4	20	1	38	82	85	0.0566776	0.854054	0.172	0.027	0.145
14226	ENSG00000140650	NA	chr16	+	8904935	8905035	8900172	8900264	8905494	8905570	14226	137	0	51	2	155	69	0.0570224	0.854338	1	0.919	0.081
15309	ENSG00000175182	NA	chr3	+	184056174	184056317	184055098	184055159	184059511	184059605	15309	6	1	0	2	183	54	0.0568182	0.854338	0.639	0	0.639
16352	ENSG00000121310	NA	chr1	-	53380802	53380964	53379566	53379767	53387224	53387591	16352	0	3	2	0	233	85	0.05703	0.854338	0	1	-1
2326	ENSG00000100297	NA	chr22	+	35797658	35797807	35796423	35796598	35799199	35799250	2326	0	100	1	13	179	44	0.0569643	0.854338	0	0.019	-0.019
23283	ENSG00000152601	NA	chr3	+	152174055	152174150	152165408	152165562	152177059	152177134	23283	51	4	43	0	153	68	0.0569581	0.854338	0.85	1	-0.15
32139	ENSG00000134825	NA	chr11	-	61557256	61557462	61556601	61556707	61557846	61558074	32139	396	5	304	0	277	85	0.0569967	0.854338	0.96	1	-0.04
21112	ENSG00000050405	NA	chr12	-	50643465	50643569	50642415	50642557	50677202	50677267	21112	2	4	0	12	148	58	0.0570946	0.854474	0.164	0	0.164
924	ENSG00000196511	NA	chr7	-	144532652	144532711	144462972	144463044	144533059	144533146	924	6	0	1	2	79	60	0.0572675	0.856227	1	0.275	0.725
5723	ENSG00000075151	NA	chr1	-	21219111	21219222	21212693	21212864	21220009	21220129	5723	18	40	5	31	182	85	0.0574068	0.856922	0.174	0.07	0.104
872	ENSG00000107020	NA	chr9	-	5381862	5382031	5361757	5361888	5436568	5436694	872	2	5	3	0	240	85	0.0574255	0.856922	0.124	1	-0.876
22323	ENSG00000141756	NA	chr17	+	39973309	39973455	39969255	39969531	39974340	39974530	22323	611	8	610	2	217	85	0.057667	0.857211	0.968	0.992	-0.024
28026	ENSG00000115762	NA	chr2	+	131878506	131878551	131862419	131862971	131883325	131883478	28026	71	4	70	0	76	85	0.0576321	0.857211	0.952	1	-0.048
30192	ENSG00000203667	NA	chr1	+	245005245	245005360	244998623	244999058	245005496	245005560	30192	158	8	47	7	158	57	0.0576782	0.857211	0.877	0.708	0.169
3244	ENSG00000129566	NA	chr14	-	20840891	20841016	20839647	20839791	20841169	20841306	3244	6	2	2	6	196	85	0.057891	0.857211	0.565	0.126	0.439
35443	ENSG00000108344	NA	chr17	+	38152953	38153046	38152435	38152591	38153582	38153633	35443	0	143	2	64	129	44	0.0575937	0.857211	0	0.011	-0.011
7301	ENSG00000244242	NA	chr11	-	1770244	1770356	1768896	1769349	1771588	1771810	7301	14	1	6	4	183	85	0.0578403	0.857211	0.867	0.411	0.456
7359	ENSG00000130731	NA	chr16	-	685280	685340	684888	684956	685611	685774	7359	47	0	19	2	82	61	0.0578306	0.857211	1	0.876	0.124
773	ENSG00000197226	NA	chr5	-	179306627	179306789	179306046	179306197	179315102	179315312	773	66	3	81	0	233	85	0.0577449	0.857211	0.889	1	-0.111
17345	ENSG00000115363	NA	chr2	-	75749490	75749613	75745181	75745334	75787805	75788049	17345	53	4	31	8	194	85	0.0580591	0.858873	0.853	0.629	0.224
21816	ENSG00000233396	NA	chr1	-	145377016	145377311	145376543	145376692	145382055	145382362	21816	3	0	0	2	366	85	0.0581433	0.859291	1	0	1
1547	ENSG00000243678	NA	chr17	+	49231585	49231805	49230996	49231023	49233011	49233141	1547	125	600	22	167	226	20	0.058544	0.860432	0.018	0.012	0.006
19078	ENSG00000102858	NA	chr16	+	4730032	4730098	4727463	4727573	4731550	4731777	19078	19	1	9	4	118	85	0.058499	0.860432	0.932	0.618	0.314
32853	ENSG00000116285	NA	chr1	-	8075367	8075444	8071778	8074456	8075554	8075752	32853	101	3	411	2	140	85	0.0584434	0.860432	0.953	0.992	-0.039
34070	ENSG00000172244	NA	chr5	-	43508678	43508768	43505849	43506496	43514907	43515180	34070	14	0	0	1	166	85	0.0585564	0.860432	1	0	1
3934	ENSG00000102103	NA	chrX	+	48759495	48759794	48759206	48759319	48760008	48760072	3934	184	7	75	0	342	57	0.0584327	0.860432	0.814	1	-0.186
4182	ENSG00000136758	NA	chr10	-	27436426	27436597	27434356	27434519	27437834	27437969	4182	10	138	1	88	242	85	0.0584513	0.860432	0.025	0.004	0.021
14421	ENSG00000184007	NA	chr1	-	32375638	32375713	32374308	32374561	32377296	32377427	14421	742	23	388	5	136	85	0.0587415	0.862327	0.953	0.98	-0.027
18112	ENSG00000155393	NA	chr16	+	50106515	50106625	50104088	50104201	50109481	50109622	18112	69	0	29	2	181	85	0.0590241	0.862752	1	0.872	0.128
19148	ENSG00000116791	NA	chr1	-	75196065	75196104	75190394	75190518	75198639	75198745	19148	13	64	5	68	64	85	0.0590041	0.862752	0.212	0.089	0.123
29330	ENSG00000171033	NA	chr8	+	79485045	79485174	79428373	79428703	79510592	79510770	29330	50	1	17	3	200	85	0.0590511	0.862752	0.955	0.707	0.248
3539	ENSG00000174032	NA	chr13	-	45985867	45986073	45985496	45985615	45992434	45992513	3539	0	8	4	8	264	72	0.0589591	0.862752	0	0.12	-0.12
38136	ENSG00000166348	NA	chr10	-	75294357	75294528	75290461	75290593	75296026	75296195	38136	5	0	2	3	242	85	0.058833	0.862752	1	0.19	0.81
13467	ENSG00000133816	NA	chr11	+	12159936	12160007	12132151	12132273	12183625	12183966	13467	18	0	56	9	128	85	0.0596773	0.862889	1	0.805	0.195
15966	ENSG00000176024	NA	chr19	+	52431147	52431247	52430687	52430793	52432984	52433149	15966	2	0	0	3	171	85	0.0596394	0.862889	1	0	1
16677	ENSG00000136636	NA	chr1	+	215791429	215791496	215785166	215785263	215792227	215792293	16677	0	52	2	17	94	59	0.0597884	0.862889	0	0.069	-0.069
16862	ENSG00000161091	NA	chr19	-	3542773	3542975	3538262	3538754	3544806	3544937	16862	14	0	9	3	273	85	0.0593348	0.862889	1	0.483	0.517
17892	ENSG00000137834	NA	chr15	+	67009349	67009478	67008758	67008836	67073334	67073651	17892	0	21	1	1	186	71	0.0597903	0.862889	0	0.276	-0.276
17968	ENSG00000141401	NA	chr18	+	12008331	12008590	11999052	11999186	12009881	12009986	17968	2	1	0	5	330	85	0.0591998	0.862889	0.34	0	0.34
2493	ENSG00000048544	NA	chr6	-	42181857	42181930	42179518	42179655	42182017	42182082	2493	181	7	74	0	105	58	0.0596867	0.862889	0.935	1	-0.065
25328	ENSG00000166681	NA	chrX	+	102631955	102632034	102631322	102631541	102632390	102633005	25328	345	6	265	0	144	85	0.059705	0.862889	0.971	1	-0.029
26600	ENSG00000137070	NA	chr9	+	34660850	34660933	34660500	34660597	34661478	34661847	26600	15	0	16	4	152	85	0.0597186	0.862889	1	0.691	0.309
38482	ENSG00000079156	NA	chr2	+	179209012	179209087	179203717	179203821	179213950	179214116	38482	6	7	0	5	136	85	0.0593866	0.862889	0.349	0	0.349
4822	ENSG00000072506	NA	chrX	-	53458772	53458854	53458205	53458542	53458935	53459064	4822	143	0	49	2	150	85	0.0597746	0.862889	1	0.933	0.067
513	ENSG00000135250	NA	chr7	-	104909252	104909316	104844074	104844232	105029094	105029149	513	2	11	5	4	77	48	0.0594878	0.862889	0.102	0.438	-0.336
8819	ENSG00000158636	NA	chr11	+	76246938	76247103	76239311	76239510	76248838	76248994	8819	23	0	8	2	236	85	0.0595746	0.862889	1	0.59	0.41
19384	ENSG00000089050	NA	chr20	-	18476481	18476524	18474601	18474707	18477712	18477887	19384	11	0	0	1	72	85	0.0598563	0.863031	1	0	1
27492	ENSG00000167491	NA	chr19	+	19546939	19547028	19516652	19516828	19576148	19576423	27492	10	17	1	11	164	85	0.0600397	0.864054	0.234	0.045	0.189
36419	ENSG00000093144	NA	chr6	-	127635960	127636041	127611073	127611422	127648146	127648289	36419	75	0	31	2	148	85	0.0600381	0.864054	1	0.899	0.101
34598	ENSG00000198420	NA	chr7	-	143579015	143579192	143573200	143573715	143579828	143579976	34598	3	9	5	2	248	85	0.0603846	0.868206	0.103	0.461	-0.358
10105	ENSG00000108950	NA	chr17	-	66536687	66536864	66536025	66536107	66536989	66538132	10105	3	0	0	2	238	75	0.0605421	0.869656	1	0	1
39513	ENSG00000198814	NA	chrX	+	30686128	30686235	30683627	30683701	30695491	30695569	39513	133	1	3	1	146	53	0.0607758	0.870572	0.98	0.521	0.459
40165	ENSG00000096060	NA	chr6	-	35587908	35588051	35586872	35586987	35604790	35604935	40165	49	0	3	1	214	85	0.0607369	0.870572	1	0.544	0.456
40513	ENSG00000099957	NA	chr22	+	21370230	21370381	21369441	21369549	21372277	21372349	40513	0	2	3	0	202	65	0.0606891	0.870572	0	1	-1
12921	ENSG00000171853	NA	chr2	+	3466628	3466842	3464071	3464107	3469367	3469466	12921	1	23	3	7	229	29	0.0610275	0.871399	0.005	0.051	-0.046
13454	ENSG00000214078	NA	chr20	-	34243123	34243266	34220716	34220845	34246851	34246936	13454	109	2	58	5	207	78	0.0613889	0.871399	0.954	0.814	0.14
16877	ENSG00000115641	NA	chr2	-	106013103	106013154	106002817	106002997	106015298	106015681	16877	129	43	50	29	88	85	0.0615039	0.871399	0.743	0.625	0.118
1852	ENSG00000116237	NA	chr1	-	6293533	6293703	6291961	6292179	6294945	6295034	1852	282	5	186	0	238	82	0.0611281	0.871399	0.951	1	-0.049
19085	ENSG00000163655	NA	chr3	+	155649553	155649669	155643029	155643155	155652704	155652835	19085	222	0	69	2	187	85	0.0612614	0.871399	1	0.94	0.06
19468	ENSG00000117691	NA	chr1	+	212615906	212615967	212606228	212606462	212617680	212617784	19468	46	7	39	1	108	85	0.0615705	0.871399	0.838	0.968	-0.13
2256	ENSG00000155096	NA	chr8	-	103862226	103862372	103855778	103855975	103870240	103870378	2256	109	114	56	88	217	85	0.0609641	0.871399	0.272	0.2	0.072
22786	ENSG00000102309	NA	chrX	+	71406083	71406384	71401202	71401678	71416634	71416951	22786	80	0	67	3	372	85	0.061546	0.871399	1	0.836	0.164
26473	ENSG00000153071	NA	chr5	-	39381555	39381718	39376751	39377384	39382719	39383373	26473	53	2	126	0	234	85	0.0613104	0.871399	0.906	1	-0.094
27760	ENSG00000006282	NA	chr17	+	48626646	48626848	48626403	48626547	48627345	48627476	27760	157	4	126	0	273	85	0.0613855	0.871399	0.924	1	-0.076
29631	ENSG00000177565	NA	chr3	-	176849150	176849237	176782707	176782810	176914908	176915039	29631	4	4	0	5	160	85	0.0612908	0.871399	0.347	0	0.347
33608	ENSG00000115648	NA	chr2	+	238449444	238449600	238448990	238449176	238451209	238451302	33608	141	8	160	20	227	85	0.0615061	0.871399	0.868	0.75	0.118
3422	ENSG00000187239	NA	chr9	-	132678244	132678259	132671168	132671278	132686122	132686305	3422	0	19	2	6	16	85	0.0612196	0.871399	0	0.639	-0.639
7358	ENSG00000130731	NA	chr16	-	685280	685340	684718	684797	686093	686347	7358	16	8	7	0	93	72	0.0617805	0.873566	0.608	1	-0.392
15334	ENSG00000004478	NA	chr12	+	2906303	2906448	2904118	2904410	2906894	2907037	15334	385	0	89	2	216	85	0.0619439	0.874503	1	0.946	0.054
37323	ENSG00000147601	NA	chr8	+	73942570	73942630	73939174	73939287	73944276	73944368	37323	7	23	7	6	106	85	0.0619605	0.874503	0.196	0.483	-0.287
1262	ENSG00000128185	NA	chr22	-	20303641	20303742	20302858	20302999	20307161	20307322	1262	94	4	75	0	172	85	0.0623529	0.876216	0.921	1	-0.079
18236	ENSG00000170632	NA	chr7	+	102732923	102733100	102727076	102727211	102737723	102737795	18236	184	18	91	3	228	65	0.062518	0.876216	0.745	0.896	-0.151
21573	ENSG00000204052	NA	chr6	-	43476035	43476158	43475563	43475664	43476497	43476658	21573	0	2	3	0	194	85	0.0625281	0.876216	0	1	-1
25384	ENSG00000175309	NA	chr5	-	177651616	177651730	177649852	177649935	177656940	177657074	25384	0	2	3	0	176	76	0.0624569	0.876216	0	1	-1
26828	ENSG00000239789	NA	chr7	+	56020871	56021011	56019511	56019623	56022601	56024192	26828	171	0	65	2	211	85	0.062595	0.876216	1	0.929	0.071
28952	ENSG00000185475	NA	chr11	+	62557072	62557151	62556763	62556898	62557357	62557718	28952	188	9	111	1	144	85	0.0625781	0.876216	0.925	0.985	-0.06
34632	ENSG00000100348	NA	chr22	-	36872779	36872903	36863637	36863964	36876621	36876884	34632	134	18	67	3	195	85	0.0625672	0.876216	0.764	0.907	-0.143
38381	ENSG00000172594	NA	chr6	+	123116821	123117035	123110314	123110603	123117968	123118113	38381	17	0	25	5	285	85	0.0622	0.876216	1	0.599	0.401
3933	ENSG00000102103	NA	chrX	+	48759509	48759794	48759206	48759319	48760008	48760072	3933	266	7	103	0	328	57	0.0623185	0.876216	0.868	1	-0.132
2230	ENSG00000113391	NA	chr5	-	93410350	93410474	93388830	93388932	93447215	93447404	2230	17	14	19	5	195	85	0.0627974	0.876654	0.346	0.624	-0.278
28684	ENSG00000229563	NA	chrX	+	45369741	45369840	45364632	45364710	45380852	45382889	28684	0	2	3	0	156	71	0.0627063	0.876654	0	1	-1
7813	ENSG00000017483	NA	chrX	-	48320618	48320677	48320392	48320530	48321282	48321365	7813	96	0	6	1	95	76	0.0627882	0.876654	1	0.828	0.172
11931	ENSG00000164180	NA	chr5	-	87536629	87536733	87524261	87524345	87564537	87564636	11931	40	5	25	0	167	77	0.0630439	0.877115	0.787	1	-0.213
1243	ENSG00000135341	NA	chr6	-	91228165	91228281	91223291	91226400	91228976	91229038	1243	93	4	72	0	157	55	0.0633607	0.877115	0.891	1	-0.109
14537	ENSG00000184154	NA	chr11	+	71799342	71799426	71791904	71791931	71804541	71804747	14537	11	0	3	2	89	20	0.0637513	0.877115	1	0.252	0.748
15432	ENSG00000197603	NA	chr5	-	37157414	37157522	37153841	37154095	37157771	37157970	15432	6	13	8	4	179	85	0.0642217	0.877115	0.18	0.487	-0.307
16214	ENSG00000105559	NA	chr19	-	49342461	49342520	49341273	49341386	49344405	49344567	16214	2	7	5	2	104	85	0.0643368	0.877115	0.189	0.671	-0.482
18578	ENSG00000235531	NA	chr8	+	72877643	72877769	72875157	72875283	72964773	72965282	18578	12	0	8	3	197	85	0.0639546	0.877115	1	0.535	0.465
19034	ENSG00000145220	NA	chr4	-	4288245	4288299	4285347	4285522	4291762	4291896	19034	41	0	3	1	94	85	0.0630695	0.877115	1	0.731	0.269
19260	ENSG00000100523	NA	chr14	-	53560033	53560162	53558502	53558650	53570400	53570574	19260	49	14	27	2	200	85	0.0629072	0.877115	0.598	0.852	-0.254
19465	ENSG00000131023	NA	chr6	-	150018227	150018322	150016209	150016357	150022914	150023402	19465	0	11	3	8	170	85	0.063183	0.877115	0	0.158	-0.158
19594	ENSG00000159140	NA	chr21	+	34944856	34944936	34941276	34941393	34945613	34945761	19594	4	34	0	29	146	85	0.0642534	0.877115	0.064	0	0.064
21862	ENSG00000074266	NA	chr11	+	85979497	85979603	85974986	85977258	85988021	85988180	21862	54	0	24	2	177	85	0.0641836	0.877115	1	0.852	0.148
26014	ENSG00000101132	NA	chr20	+	52825373	52825454	52824850	52825097	52830889	52830997	26014	3	0	0	2	148	85	0.063531	0.877115	1	0	1
26322	ENSG00000116001	NA	chr2	-	70455475	70455594	70454866	70454954	70456190	70456223	26322	9	6	16	2	127	22	0.0640314	0.877115	0.206	0.581	-0.375
27229	ENSG00000151687	NA	chr2	+	190557799	190557903	190554252	190554690	190559706	190559887	27229	3	0	0	2	175	85	0.0629837	0.877115	1	0	1
28426	ENSG00000085511	NA	chr6	+	161529982	161530073	161529774	161529891	161530786	161530946	28426	0	41	2	14	168	85	0.0642471	0.877115	0	0.067	-0.067
28490	ENSG00000128699	NA	chr2	-	190647739	190647849	190647147	190647328	190648994	190649097	28490	48	15	26	18	181	85	0.0643712	0.877115	0.6	0.404	0.196
30786	ENSG00000141367	NA	chr17	+	57733214	57733388	57728563	57728677	57737751	57737949	30786	1467	0	698	3	245	85	0.0639656	0.877115	1	0.988	0.012
31941	ENSG00000076685	NA	chr10	-	104871501	104871562	104866345	104866463	104934614	104934739	31941	0	2	3	0	108	85	0.0638591	0.877115	0	1	-1
3199	ENSG00000026508	NA	chr11	+	35229651	35229756	35211381	35211612	35236398	35236461	3199	19	428	3	270	147	56	0.0632402	0.877115	0.017	0.004	0.013
32347	ENSG00000163818	NA	chr3	-	45868847	45868951	45867457	45867824	45869930	45870107	32347	15	2	36	0	175	85	0.0634083	0.877115	0.785	1	-0.215
36160	ENSG00000137497	NA	chr11	-	71779150	71779277	71746947	71747021	71780887	71781109	36160	0	9	2	3	180	67	0.0636322	0.877115	0	0.199	-0.199
36625	ENSG00000145216	NA	chr4	+	54245239	54245284	54244005	54244090	54245391	54245431	36625	4	3	7	0	31	26	0.0640184	0.877115	0.528	1	-0.472
40177	ENSG00000106392	NA	chr7	+	7196932	7197057	7196564	7196830	7273933	7274170	40177	13	0	0	1	196	85	0.0634803	0.877115	1	0	1
6232	ENSG00000148950	NA	chr11	-	31477806	31477933	31455006	31455117	31531065	31531110	6232	6	5	2	10	151	38	0.0643687	0.877115	0.232	0.048	0.184
7356	ENSG00000130731	NA	chr16	-	685611	685774	684718	684797	686093	686347	7356	93	8	32	0	221	72	0.0641661	0.877115	0.791	1	-0.209
7592	ENSG00000167081	NA	chr9	+	128724380	128724493	128722962	128723128	128725290	128725380	7592	5	7	11	3	182	83	0.0641925	0.877115	0.246	0.626	-0.38
8137	ENSG00000152082	NA	chr2	+	130940199	130940348	130939829	130940025	130948041	130948268	8137	659	15	408	18	220	85	0.0642087	0.877115	0.944	0.898	0.046
25192	ENSG00000134152	NA	chr15	-	34470021	34470200	34455760	34455891	34502151	34502280	25192	6	27	0	14	250	85	0.0645091	0.877295	0.07	0	0.07
30204	ENSG00000023228	NA	chr2	-	207017142	207017234	207014541	207014649	207018341	207018406	30204	162	5	95	0	143	58	0.0646059	0.877295	0.929	1	-0.071
31398	ENSG00000164828	NA	chr7	+	871656	871738	856259	856310	872141	872238	31398	2	4	0	11	109	44	0.0644678	0.877295	0.168	0	0.168
32717	ENSG00000253729	NA	chr8	-	48694722	48694815	48691564	48691654	48694938	48695159	32717	101	0	43	2	168	83	0.0646128	0.877295	1	0.914	0.086
28077	ENSG00000155508	NA	chr5	+	154242766	154242955	154238105	154238328	154250220	154250382	28077	51	0	22	2	260	85	0.0646708	0.877309	1	0.782	0.218
11734	ENSG00000164081	NA	chr3	+	51718428	51718650	51708286	51708578	51733421	51733588	11734	175	5	100	0	293	85	0.0647505	0.877614	0.91	1	-0.09
1493	ENSG00000063601	NA	chrX	+	149919501	149919712	149919201	149919315	149924160	149924337	1493	0	20	2	7	282	85	0.0648528	0.878227	0	0.079	-0.079
40954	ENSG00000129292	NA	chr8	+	133811340	133811418	133811017	133811106	133816063	133816277	40954	12	28	2	19	139	82	0.0650275	0.879818	0.202	0.058	0.144
14190	ENSG00000027697	NA	chr6	-	137536403	137536514	137528099	137528214	137540379	137540586	14190	4	38	0	36	182	85	0.0652341	0.880618	0.047	0	0.047
30256	ENSG00000176124	NA	chr13	+	50657277	50657330	50656306	50656693	50678839	50679433	30256	40	15	3	5	92	85	0.0652586	0.880618	0.711	0.357	0.354
3773	ENSG00000010704	NA	chr6	+	26091541	26091817	26091068	26091332	26092912	26093188	3773	60	0	51	3	347	85	0.0651896	0.880618	1	0.806	0.194
29171	ENSG00000138758	NA	chr4	+	77916933	77917091	77908961	77909023	77917577	77917692	29171	5	0	7	6	199	55	0.0653238	0.880725	1	0.244	0.756
22461	ENSG00000093183	NA	chr3	-	42605256	42605372	42605014	42605178	42610356	42610565	22461	6	56	0	30	187	85	0.0655223	0.881083	0.046	0	0.046
29474	ENSG00000152784	NA	chr4	+	81117166	81117278	81112625	81112723	81117505	81117651	29474	5	6	4	0	183	85	0.0654795	0.881083	0.279	1	-0.721
30312	ENSG00000164305	NA	chr4	-	185552190	185552311	185548849	185550655	185552918	185553094	30312	88	3	105	0	192	85	0.0655043	0.881083	0.929	1	-0.071
36557	ENSG00000146197	NA	chr6	+	35213982	35214062	35213720	35213873	35216332	35220856	36557	406	10	206	1	146	85	0.0657961	0.883992	0.959	0.992	-0.033
16620	ENSG00000163719	NA	chr3	+	9739394	9739550	9731647	9731827	9743473	9744076	16620	15	3	3	4	227	85	0.0659814	0.884934	0.652	0.219	0.433
32854	ENSG00000116285	NA	chr1	-	8075367	8075460	8074099	8074456	8075554	8075752	32854	65	3	250	2	170	85	0.0659405	0.884934	0.915	0.984	-0.069
32783	ENSG00000078098	NA	chr2	-	163054688	163054808	163051210	163051258	163055266	163055336	32783	6	32	5	91	125	19	0.0660501	0.885083	0.028	0.008	0.02
39606	ENSG00000176731	NA	chr8	-	86131464	86131589	86129614	86129731	86132534	86132582	39606	0	126	3	75	152	41	0.0662602	0.886352	0	0.011	-0.011
5341	ENSG00000100417	NA	chr22	-	41982079	41982197	41980530	41980607	41985722	41985894	5341	76	0	35	2	174	70	0.0662054	0.886352	1	0.876	0.124
2304	ENSG00000088826	NA	chr20	+	4167389	4167479	4164140	4164301	4167916	4168394	2304	15	81	2	39	166	85	0.0664899	0.888652	0.087	0.026	0.061
1941	ENSG00000170581	NA	chr12	-	56740602	56740739	56740225	56740408	56742312	56742407	1941	67	2	170	0	208	85	0.0665513	0.8887	0.932	1	-0.068
22458	ENSG00000093183	NA	chr3	-	42605256	42605472	42605036	42605178	42610356	42610565	22458	10	56	1	30	287	85	0.0667914	0.889097	0.05	0.01	0.04
2684	ENSG00000143337	NA	chr1	+	179856963	179857094	179853826	179853904	179858447	179858504	2684	1	0	0	7	153	36	0.066719	0.889097	1	0	1
37225	ENSG00000142227	NA	chr19	+	48830777	48830880	48830086	48830179	48832608	48832749	37225	1575	2	799	4	174	85	0.0667456	0.889097	0.997	0.99	0.007
4622	ENSG00000233527	NA	chr19	+	37085057	37085201	37084747	37084833	37085343	37085608	4622	8	0	2	2	209	79	0.0668124	0.889097	1	0.274	0.726
10001	ENSG00000184281	NA	chr11	+	2423068	2423377	2421992	2422028	2423523	2423680	10001	28	61	10	37	324	29	0.208985	0.890979	0.039	0.024	0.015
10006	ENSG00000142330	NA	chr2	+	241535350	241535569	241534440	241534721	241535735	241535938	10006	10	3	4	4	290	85	0.236505	0.890979	0.494	0.227	0.267
10010	ENSG00000092094	NA	chr14	-	20919415	20919611	20917380	20917425	20920132	20920308	10010	0	35	3	13	220	38	0.0680902	0.890979	0	0.038	-0.038
10011	ENSG00000185104	NA	chr1	-	50917464	50917865	50906947	50907195	50941135	50941351	10011	2	52	3	30	472	85	0.390341	0.890979	0.007	0.018	-0.011
10012	ENSG00000185104	NA	chr1	-	51061792	51061888	51050356	51050483	51121113	51121200	10012	101	0	58	2	165	80	0.0980092	0.890979	1	0.934	0.066
10017	ENSG00000137207	NA	chr6	-	43480806	43480836	43480498	43480612	43481096	43481189	10017	97	4	139	0	46	85	0.172682	0.890979	0.978	1	-0.022
10025	ENSG00000100815	NA	chr14	-	92487899	92488175	92484025	92484094	92491653	92491764	10025	157	0	96	1	324	62	0.283554	0.890979	1	0.948	0.052
10027	ENSG00000100815	NA	chr14	-	92461695	92461859	92460152	92460256	92465583	92465723	10027	84	2	58	0	235	85	0.243742	0.890979	0.938	1	-0.062
10028	ENSG00000100815	NA	chr14	-	92443469	92443592	92442451	92442533	92454627	92454727	10028	0	18	1	10	184	75	0.310331	0.890979	0	0.039	-0.039
10040	ENSG00000177311	NA	chr3	+	141106282	141106729	141105720	141105779	141122768	141122858	10040	2	12	5	6	483	50	0.0939632	0.890979	0.017	0.079	-0.062
10042	ENSG00000136830	NA	chr9	-	130323426	130323516	130294003	130294057	130331098	130331164	10042	12	137	2	119	102	21	0.086413	0.890979	0.018	0.003	0.015
10047	ENSG00000175600	NA	chr7	+	40314111	40314255	40277233	40277325	40356358	40356454	10047	16	0	5	1	215	85	0.203488	0.890979	1	0.664	0.336
10051	ENSG00000132424	NA	chr6	-	99864224	99864304	99862447	99862566	99873090	99873146	10051	41	4	47	1	110	49	0.156803	0.890979	0.82	0.954	-0.134
10053	ENSG00000132424	NA	chr6	-	99853906	99854044	99852478	99852578	99855956	99856147	10053	72	0	56	1	209	85	0.337563	0.890979	1	0.958	0.042
10064	ENSG00000185808	NA	chr21	-	38441851	38441924	38439561	38439680	38444733	38444837	10064	47	0	38	1	132	85	0.351331	0.890979	1	0.961	0.039
10065	ENSG00000185808	NA	chr21	-	38444444	38444610	38441851	38441924	38444733	38444837	10065	4	20	7	15	218	66	0.239544	0.890979	0.057	0.124	-0.067
1007	ENSG00000102802	NA	chr13	+	31495150	31495263	31491539	31491649	31498447	31498586	1007	188	2	107	0	184	85	0.386091	0.890979	0.977	1	-0.023
10080	ENSG00000167555	NA	chr19	+	52918191	52918292	52914624	52917621	52918376	52918606	10080	11	0	0	1	172	85	0.0702829	0.890979	1	0	1
10081	ENSG00000167555	NA	chr19	+	52918191	52918292	52909767	52909896	52918376	52918606	10081	5	2	1	4	172	85	0.103874	0.890979	0.553	0.11	0.443
10083	ENSG00000167555	NA	chr19	+	52917456	52917621	52909767	52909896	52918376	52921656	10083	5	2	3	4	236	85	0.316625	0.890979	0.474	0.213	0.261
10109	ENSG00000141503	NA	chr17	+	4796580	4796604	4796273	4796362	4796728	4796892	10109	0	9	1	5	31	82	0.307622	0.890979	0	0.346	-0.346
1010	ENSG00000133703	NA	chr12	-	25368370	25368494	25362364	25362845	25378547	25378707	1010	2	47	3	16	195	85	0.130593	0.890979	0.018	0.076	-0.058
10110	ENSG00000141503	NA	chr17	+	4795696	4795807	4795443	4795529	4795950	4796063	10110	11	4	7	7	176	79	0.21409	0.890979	0.552	0.31	0.242
10126	ENSG00000197798	NA	chr11	+	126099119	126099231	126081671	126081725	126104889	126104982	10126	1	4	3	3	145	47	0.342168	0.890979	0.075	0.245	-0.17
1012	ENSG00000257621	NA	chr14	-	58752308	58752474	58740696	58740728	58758352	58758425	1012	15	2	11	0	158	6	0.279284	0.890979	0.222	1	-0.778
10132	ENSG00000162910	NA	chr1	-	228296137	228296175	228295935	228296019	228296849	228297007	10132	3	13	2	3	54	77	0.38817	0.890979	0.248	0.487	-0.239
10133	ENSG00000162910	NA	chr1	-	228296137	228296175	228295935	228296019	228296961	228297000	10133	2	0	1	1	23	24	0.374443	0.890979	1	0.511	0.489
10142	ENSG00000162910	NA	chr1	-	228296137	228296722	228295935	228296019	228296961	228296991	10142	46	0	30	1	586	15	0.336961	0.890979	1	0.434	0.566
10145	ENSG00000162910	NA	chr1	-	228296655	228296722	228295935	228296019	228296961	228296996	10145	10	0	7	1	55	20	0.342813	0.890979	1	0.718	0.282
10151	ENSG00000117859	NA	chr1	+	52117662	52117713	52082763	52082893	52135105	52135184	10151	23	0	11	1	75	72	0.235761	0.890979	1	0.913	0.087
10158	ENSG00000117859	NA	chr1	+	52250113	52250254	52249935	52249999	52251479	52251558	10158	125	0	72	1	171	44	0.275823	0.890979	1	0.949	0.051
10163	ENSG00000183283	NA	chr12	+	51634682	51634900	51634126	51634245	51636113	51637569	10163	200	2	138	0	289	85	0.281792	0.890979	0.967	1	-0.033
10164	ENSG00000183283	NA	chr12	+	51634750	51634900	51634126	51634245	51636113	51636378	10164	135	2	96	0	221	85	0.263433	0.890979	0.963	1	-0.037
10175	ENSG00000178950	NA	chr4	-	907394	907456	898424	898567	925830	926086	10175	3	0	5	2	110	85	0.358724	0.890979	1	0.659	0.341
10177	ENSG00000178950	NA	chr4	-	862326	862473	860743	861220	864498	864692	10177	103	4	61	0	218	85	0.0996052	0.890979	0.909	1	-0.091
10179	ENSG00000178950	NA	chr4	-	891820	891946	887730	887797	898424	898567	10179	28	0	13	1	172	60	0.241445	0.890979	1	0.819	0.181
10180	ENSG00000178950	NA	chr4	-	871402	871597	870877	870995	875694	875828	10180	72	3	33	0	266	85	0.227991	0.890979	0.885	1	-0.115
10181	ENSG00000087903	NA	chr19	-	6026173	6026248	6016100	6016282	6039990	6040252	10181	1	2	3	0	136	85	0.141466	0.890979	0.238	1	-0.762
10195	ENSG00000130023	NA	chr6	+	170166733	170166763	170162524	170162627	170168198	170168267	10195	4	4	5	1	23	62	0.224246	0.890979	0.729	0.931	-0.202
1019	ENSG00000147364	NA	chr8	+	363072	363213	356954	357066	381340	381444	1019	38	0	43	1	212	85	0.399464	0.890979	1	0.945	0.055
10203	ENSG00000123473	NA	chr1	-	47778619	47778693	47775947	47776034	47779707	47779819	10203	5	11	0	2	129	80	0.398918	0.890979	0.22	0	0.22
10216	ENSG00000160087	NA	chr1	-	1198725	1198766	1192587	1192690	1203241	1203372	10216	35	0	10	1	68	85	0.17708	0.890979	1	0.926	0.074
10221	ENSG00000140521	NA	chr15	-	89861169	89861268	89860606	89860767	89861771	89861980	10221	11	51	1	19	170	85	0.141965	0.890979	0.097	0.026	0.071
10230	ENSG00000140416	NA	chr15	+	63356262	63356341	63354774	63354844	63358094	63358290	10230	21	13	14	4	122	63	0.248504	0.890979	0.455	0.644	-0.189
10234	ENSG00000140416	NA	chr15	+	63335904	63336030	63334956	63335142	63349183	63349317	10234	119	2	47	2	197	85	0.385915	0.890979	0.963	0.91	0.053
10240	ENSG00000140416	NA	chr15	+	63353396	63353472	63353067	63353138	63354413	63354476	10240	480	0	198	1	88	35	0.260126	0.890979	1	0.987	0.013
10247	ENSG00000164597	NA	chr7	-	107013039	107013205	107002752	107002865	107052946	107053077	10247	56	1	67	0	237	85	0.341087	0.890979	0.953	1	-0.047
10249	ENSG00000164597	NA	chr7	-	106897176	106897239	106888840	106888944	106898717	106898828	10249	38	1	33	3	112	85	0.285962	0.890979	0.966	0.893	0.073
10250	ENSG00000243927	NA	chr21	+	35475795	35475818	35475133	35475207	35497640	35497780	10250	0	2	2	0	16	67	0.093956	0.890979	0	1	-1
10251	ENSG00000243927	NA	chr21	+	35475133	35475207	35445848	35446045	35497640	35497780	10251	4	85	0	50	134	85	0.162266	0.890979	0.029	0	0.029
10252	ENSG00000243927	NA	chr21	+	35475133	35475207	35445523	35445568	35497640	35497780	10252	2	11	0	10	87	38	0.203057	0.890979	0.074	0	0.074
10253	ENSG00000102984	NA	chr16	-	71895678	71895845	71893588	71894575	71898040	71898145	10253	9	2	15	0	238	85	0.120048	0.890979	0.616	1	-0.384
10266	ENSG00000056050	NA	chr4	-	170669894	170669993	170663107	170663258	170671686	170671876	10266	90	3	33	0	170	85	0.276623	0.890979	0.938	1	-0.062
10268	ENSG00000141905	NA	chr19	+	3453760	3453914	3452479	3452664	3462749	3463603	10268	5	4	1	3	225	85	0.349357	0.890979	0.321	0.112	0.209
10269	ENSG00000141905	NA	chr19	+	3456547	3456633	3452479	3452664	3462749	3463603	10269	30	4	9	3	158	85	0.315633	0.890979	0.801	0.617	0.184
10276	ENSG00000118482	NA	chr6	+	64389900	64390062	64356431	64356700	64401626	64401933	10276	36	1	33	0	233	85	0.395153	0.890979	0.929	1	-0.071
10278	ENSG00000118482	NA	chr6	+	64356523	64356700	64345740	64346055	64389900	64390062	10278	37	9	29	15	248	85	0.124936	0.890979	0.585	0.399	0.186
10280	ENSG00000118482	NA	chr6	+	64394029	64395812	64389900	64390062	64401626	64401933	10280	971	0	600	2	1854	85	0.102462	0.890979	1	0.932	0.068
10283	ENSG00000118482	NA	chr6	+	64388728	64388921	64346015	64346055	64389900	64390062	10283	3	5	1	10	212	33	0.153813	0.890979	0.085	0.015	0.07
10284	ENSG00000118482	NA	chr6	+	64356431	64356700	64346015	64346055	64389900	64390062	10284	70	5	51	10	288	33	0.0784935	0.890979	0.616	0.369	0.247
1028	ENSG00000162384	NA	chr1	-	53684538	53684595	53684085	53684167	53685932	53686264	1028	32	3	27	0	90	75	0.107651	0.890979	0.899	1	-0.101
10293	ENSG00000163629	NA	chr4	+	87614739	87614827	87610157	87610343	87637682	87637778	10293	20	0	33	2	162	85	0.284328	0.890979	1	0.896	0.104
10295	ENSG00000163629	NA	chr4	+	87622393	87622954	87614739	87614827	87637682	87637778	10295	165	1	168	4	628	81	0.198081	0.890979	0.955	0.844	0.111
10300	ENSG00000177030	NA	chr11	-	678693	678822	674535	674783	679687	679816	10300	38	2	34	0	200	85	0.194588	0.890979	0.89	1	-0.11
10303	ENSG00000177030	NA	chr11	-	679687	679816	678693	678822	684897	684963	10303	24	0	13	1	174	59	0.270612	0.890979	1	0.815	0.185
10309	ENSG00000110719	NA	chr11	+	67810412	67810964	67810109	67810330	67811037	67811057	10309	86	0	30	1	551	13	0.225854	0.890979	1	0.414	0.586
10311	ENSG00000110719	NA	chr11	+	67810412	67810498	67810109	67810330	67811037	67811120	10311	16	0	8	1	149	76	0.262067	0.890979	1	0.803	0.197
10324	ENSG00000100596	NA	chr14	-	78063528	78063723	78045297	78045452	78082790	78083116	10324	121	0	94	1	266	85	0.370376	0.890979	1	0.968	0.032
10329	ENSG00000165630	NA	chr10	+	13656014	13656086	13653614	13653683	13658397	13658553	10329	22	3	19	0	107	62	0.113169	0.890979	0.809	1	-0.191
10330	ENSG00000165630	NA	chr10	+	13633767	13633888	13628967	13629152	13639457	13639535	10330	3	31	0	30	178	71	0.129735	0.890979	0.037	0	0.037
10345	ENSG00000174891	NA	chr3	+	157943445	157943522	157920860	157921034	158015827	158015864	10345	0	16	1	10	85	30	0.346363	0.890979	0	0.034	-0.034
10355	ENSG00000094841	NA	chrX	+	74519569	74519731	74517325	74517388	74520701	74520800	10355	40	1	22	2	204	56	0.323655	0.890979	0.917	0.751	0.166
10377	ENSG00000184900	NA	chr21	-	46228961	46229033	46225531	46226955	46233890	46234019	10377	264	0	121	1	130	85	0.305319	0.890979	1	0.988	0.012
10378	ENSG00000184900	NA	chr21	-	46228911	46229033	46225531	46226955	46233890	46234019	10378	87	0	54	1	193	85	0.309865	0.890979	1	0.96	0.04
1038	ENSG00000113719	NA	chr5	+	172342520	172342693	172341716	172341841	172351007	172351064	1038	18	285	4	180	209	50	0.146558	0.890979	0.015	0.005	0.01
10390	ENSG00000130590	NA	chr20	-	62609597	62609714	62608649	62608759	62610729	62610995	10390	0	1	1	0	188	85	0.332282	0.890979	0	1	-1
10394	ENSG00000176225	NA	chr18	-	67806834	67806952	67802419	67802516	67809523	67809623	10394	12	0	2	1	189	85	0.15307	0.890979	1	0.474	0.526
10403	ENSG00000088854	NA	chr20	-	3285086	3285190	3278675	3278822	3295679	3295767	10403	14	1	7	2	171	81	0.320071	0.890979	0.869	0.624	0.245
10406	ENSG00000072682	NA	chr5	-	131562624	131562914	131554237	131554337	131563482	131563532	10406	68	76	86	119	319	43	0.332437	0.890979	0.108	0.089	0.019
10408	ENSG00000072682	NA	chr5	-	131562389	131562914	131554237	131554337	131563482	131563508	10408	91	76	99	119	530	19	0.0801145	0.890979	0.041	0.029	0.012
10409	ENSG00000072682	NA	chr5	-	131562778	131562914	131554237	131554337	131563482	131563550	10409	89	76	117	119	183	61	0.391992	0.890979	0.281	0.247	0.034
10410	ENSG00000072682	NA	chr5	-	131562778	131562914	131554237	131554337	131563231	131563487	10410	69	1	88	0	207	85	0.363002	0.890979	0.966	1	-0.034
10411	ENSG00000072682	NA	chr5	-	131543400	131543577	131539774	131539845	131544830	131545024	10411	575	2	619	5	227	64	0.307635	0.890979	0.988	0.972	0.016
10425	ENSG00000006042	NA	chr17	+	31258344	31258420	31254954	31255255	31258492	31258677	10425	40	5	40	2	138	85	0.288235	0.890979	0.831	0.925	-0.094
10436	ENSG00000151572	NA	chr12	+	101316003	101316108	101295423	101295618	101333092	101333229	10436	0	3	2	1	176	85	0.128567	0.890979	0	0.491	-0.491
10442	ENSG00000108528	NA	chr17	-	4842354	4842507	4842063	4842270	4843110	4843463	10442	213	2	67	2	224	85	0.280556	0.890979	0.976	0.927	0.049
10475	ENSG00000131373	NA	chr3	-	15616483	15616589	15614665	15614749	15621416	15621552	10475	50	0	34	1	169	77	0.295365	0.890979	1	0.939	0.061
10479	ENSG00000147274	NA	chrX	-	135958661	135958814	135957629	135957744	135961175	135961282	10479	447	0	179	1	224	85	0.368926	0.890979	1	0.985	0.015
10490	ENSG00000137821	NA	chr15	+	71301916	71301983	71300717	71300955	71302145	71302317	10490	2	12	0	6	120	85	0.35036	0.890979	0.106	0	0.106
10496	ENSG00000076513	NA	chr12	+	110468449	110468563	110467282	110467440	110471601	110471736	10496	72	3	100	1	185	85	0.205518	0.890979	0.917	0.979	-0.062
10499	ENSG00000076513	NA	chr12	+	110471601	110471762	110468449	110468563	110474065	110474134	10499	67	0	94	3	209	62	0.129974	0.890979	1	0.903	0.097
1049	ENSG00000124571	NA	chr6	-	43526237	43526328	43523572	43523701	43527914	43528040	1049	79	0	25	1	168	85	0.182672	0.890979	1	0.927	0.073
10502	ENSG00000108448	NA	chr17	+	18627082	18627144	18625423	18625645	18630837	18631071	10502	0	26	2	21	110	85	0.143195	0.890979	0	0.069	-0.069
1050	ENSG00000089336	NA	chr19	+	36110325	36110406	36109788	36109951	36110514	36110660	1050	6	0	1	1	148	85	0.186795	0.890979	1	0.365	0.635
10513	ENSG00000135164	NA	chr7	+	86792554	86792648	86783705	86783844	86792810	86792933	10513	11	7	1	5	170	85	0.0697193	0.890979	0.44	0.091	0.349
10519	ENSG00000135164	NA	chr7	+	86783543	86783594	86781768	86781871	86783705	86783844	10519	0	5	1	3	88	85	0.326707	0.890979	0	0.244	-0.244
10527	ENSG00000121481	NA	chr1	+	185062192	185062408	185060710	185060871	185067203	185067476	10527	152	5	75	0	287	85	0.0844188	0.890979	0.9	1	-0.1
10530	ENSG00000175354	NA	chr18	-	12817154	12817364	12814201	12814354	12825808	12825943	10530	86	0	57	1	281	85	0.293559	0.890979	1	0.945	0.055
10532	ENSG00000178381	NA	chr7	-	1197291	1197386	1195088	1195220	1197793	1197893	10532	73	0	43	1	170	85	0.292573	0.890979	1	0.956	0.044
10533	ENSG00000186166	NA	chr11	+	118872322	118872535	118869720	118869819	118881473	118881540	10533	6	3	3	0	259	60	0.293896	0.890979	0.317	1	-0.683
10538	ENSG00000105928	NA	chr7	-	24784180	24784373	24758693	24758837	24797014	24797094	10538	28	1	47	0	252	73	0.272908	0.890979	0.89	1	-0.11
10557	ENSG00000101019	NA	chr20	-	33971840	33971936	33969720	33969828	33981894	33981999	10557	68	1	58	3	170	85	0.27166	0.890979	0.971	0.906	0.065
10586	ENSG00000070669	NA	chr7	-	97499089	97499125	97498219	97498491	97501662	97501783	10586	56	0	23	1	58	85	0.370514	0.890979	1	0.971	0.029
1060	ENSG00000041802	NA	chr3	-	194380801	194380862	194379685	194379862	194386285	194386372	1060	63	0	29	2	103	80	0.0732248	0.890979	1	0.918	0.082
10627	ENSG00000073921	NA	chr11	-	85671717	85671820	85669797	85670103	85685750	85685855	10627	8	346	6	147	174	85	0.317423	0.890979	0.011	0.02	-0.009
10645	ENSG00000171469	NA	chr19	-	9727724	9727847	9724696	9724779	9728766	9728855	10645	15	0	5	1	182	73	0.213326	0.890979	1	0.667	0.333
10647	ENSG00000171469	NA	chr19	-	9727720	9727902	9724696	9724779	9728766	9728855	10647	43	0	11	1	241	73	0.157135	0.890979	1	0.769	0.231
10649	ENSG00000171469	NA	chr19	-	9727720	9727847	9724696	9724779	9728766	9728855	10649	50	0	14	1	186	73	0.159371	0.890979	1	0.846	0.154
10652	ENSG00000140743	NA	chr16	-	22376222	22376335	22361021	22361170	22385551	22385938	10652	90	0	34	1	184	85	0.213569	0.890979	1	0.94	0.06
10661	ENSG00000131389	NA	chr3	+	14499457	14499590	14489089	14489324	14508023	14508158	10661	25	1	97	0	204	85	0.154279	0.890979	0.912	1	-0.088
10665	ENSG00000198908	NA	chrX	+	102002760	102002839	101975884	101976019	102003626	102003663	10665	3	1	0	1	89	30	0.301108	0.890979	0.503	0	0.503
10667	ENSG00000198908	NA	chrX	+	102002744	102002839	101975884	101976019	102003626	102007366	10667	3	1	0	1	170	85	0.306238	0.890979	0.6	0	0.6
1067	ENSG00000085382	NA	chr6	-	105198215	105198347	105192386	105192485	105219067	105219264	1067	21	0	17	1	203	85	0.342145	0.890979	1	0.877	0.123
10685	ENSG00000136840	NA	chr9	-	130678686	130678773	130676934	130677120	130679104	130679297	10685	17	5	22	1	160	85	0.0770102	0.890979	0.644	0.921	-0.277
10703	ENSG00000173209	NA	chr2	+	61413114	61413216	61412636	61412753	61413580	61413632	10703	2	5	0	6	133	45	0.171205	0.890979	0.119	0	0.119
10711	ENSG00000078674	NA	chr8	+	17797550	17797667	17797199	17797370	17804694	17804872	10711	33	21	19	19	188	85	0.297466	0.890979	0.415	0.311	0.104
10712	ENSG00000078674	NA	chr8	+	17782221	17782289	17780498	17780697	17793097	17793215	10712	38	3	41	0	122	85	0.0735808	0.890979	0.898	1	-0.102
10714	ENSG00000078674	NA	chr8	+	17838099	17838264	17829837	17830196	17842955	17843128	10714	121	22	77	9	236	85	0.291719	0.890979	0.665	0.755	-0.09
10715	ENSG00000078674	NA	chr8	+	17840741	17840798	17838099	17838264	17842955	17843128	10715	1	54	2	25	100	85	0.247393	0.890979	0.015	0.064	-0.049
10716	ENSG00000078674	NA	chr8	+	17792214	17792367	17782221	17782289	17793097	17793215	10716	9	30	2	21	200	61	0.147448	0.890979	0.084	0.028	0.056
10730	ENSG00000169826	NA	chr10	+	43659313	43659492	43655941	43656043	43662451	43662546	10730	120	2	47	0	250	85	0.383389	0.890979	0.953	1	-0.047
10731	ENSG00000169826	NA	chr10	+	43662451	43662546	43659313	43659492	43671398	43671480	10731	60	3	23	0	160	75	0.272644	0.890979	0.904	1	-0.096
10732	ENSG00000161835	NA	chr12	+	52404822	52404991	52404664	52404719	52407470	52407564	10732	0	1	2	0	203	48	0.216124	0.890979	0	1	-1
10733	ENSG00000161835	NA	chr12	+	52404822	52404925	52404664	52404719	52407470	52407564	10733	0	1	7	0	137	48	0.0998895	0.890979	0	1	-1
10738	ENSG00000118564	NA	chr4	-	15643146	15643250	15642410	15642506	15646115	15646331	10738	3	58	0	61	175	85	0.194207	0.890979	0.025	0	0.025
1073	ENSG00000115661	NA	chr2	+	220111834	220111968	220111378	220111598	220112136	220112548	1073	38	8	47	4	205	85	0.163367	0.890979	0.663	0.83	-0.167
10740	ENSG00000118564	NA	chr4	-	15646115	15646280	15642410	15642506	15656826	15657005	10740	91	1	105	0	236	85	0.399333	0.890979	0.97	1	-0.03
1074	ENSG00000115661	NA	chr2	+	220111834	220111968	220110617	220110807	220112136	220112548	1074	26	1	28	0	205	85	0.362596	0.890979	0.915	1	-0.085
10754	ENSG00000139617	NA	chr13	-	33052023	33052185	33020495	33020617	33054726	33054775	10754	0	1	1	0	190	42	0.313698	0.890979	0	1	-1
10756	ENSG00000152193	NA	chr13	-	79218996	79219132	79216256	79216348	79233183	79233314	10756	88	4	39	0	207	85	0.154382	0.890979	0.9	1	-0.1
10764	ENSG00000173465	NA	chr11	+	65338861	65339250	65338356	65338441	65339913	65340363	10764	356	5	105	0	453	78	0.18114	0.890979	0.925	1	-0.075
10773	ENSG00000121964	NA	chr2	-	144728219	144728329	144710339	144710410	144764748	144765102	10773	12	3	13	1	160	64	0.347795	0.890979	0.615	0.839	-0.224
10774	ENSG00000121964	NA	chr2	-	144969081	144969164	144966169	144966371	144993242	144993304	10774	3	1	5	0	122	55	0.345638	0.890979	0.575	1	-0.425
10776	ENSG00000121964	NA	chr2	-	144969081	144969146	144966169	144966371	144993242	144993304	10776	4	1	5	0	86	55	0.385608	0.890979	0.719	1	-0.281
10779	ENSG00000103254	NA	chr16	+	772083	772134	771800	771941	772308	772590	10779	26	3	10	0	88	85	0.28298	0.890979	0.893	1	-0.107
10781	ENSG00000172977	NA	chr11	+	65480818	65480974	65480392	65480526	65481063	65481138	10781	16	0	8	1	210	68	0.271758	0.890979	1	0.721	0.279
10793	ENSG00000091073	NA	chr7	+	76106259	76106495	76092861	76093026	76109737	76109764	10793	1	0	0	1	242	20	0.282256	0.890979	1	0	1
10822	ENSG00000148187	NA	chr9	+	125054027	125054119	125047447	125047566	125075505	125075665	10822	84	2	35	0	170	85	0.369137	0.890979	0.955	1	-0.045
10823	ENSG00000148187	NA	chr9	+	125075505	125075665	125054027	125054119	125084818	125085367	10823	109	3	55	0	231	85	0.198417	0.890979	0.93	1	-0.07
10831	ENSG00000162804	NA	chr2	+	241991160	241991277	241989233	241989350	241991457	241991574	10831	16	0	43	4	188	85	0.207446	0.890979	1	0.829	0.171
10832	ENSG00000162804	NA	chr2	+	241988078	241988183	241987731	241987857	241988438	241988552	10832	35	1	56	0	176	85	0.284381	0.890979	0.944	1	-0.056
10840	ENSG00000055950	NA	chr10	-	102746505	102746732	102743511	102743574	102746846	102746953	10840	254	3	151	0	269	56	0.169061	0.890979	0.946	1	-0.054
10842	ENSG00000055950	NA	chr10	-	102743704	102743831	102743511	102743574	102746505	102746732	10842	17	11	3	0	169	56	0.190433	0.890979	0.339	1	-0.661
10847	ENSG00000183426	NA	chr16	+	15042786	15043793	15039693	15039838	15043906	15043967	10847	91	0	76	1	1047	54	0.355244	0.890979	1	0.797	0.203
10848	ENSG00000183426	NA	chr16	+	15042786	15042894	15039693	15039838	15043906	15043937	10848	117	0	86	1	118	24	0.311084	0.890979	1	0.946	0.054
1084	ENSG00000205771	NA	chr15	-	44037219	44037368	44036592	44036766	44038245	44038500	1084	3	0	2	1	220	85	0.396599	0.890979	1	0.436	0.564
10854	ENSG00000111801	NA	chr6	+	26448844	26448865	26448475	26448676	26448955	26448982	10854	1	0	0	1	14	20	0.338914	0.890979	1	0	1
10857	ENSG00000111801	NA	chr6	+	26443868	26443887	26443609	26443670	26444184	26444532	10857	3	0	7	2	12	54	0.400502	0.890979	1	0.94	0.06
10863	ENSG00000156858	NA	chr16	+	30662916	30662989	30662240	30662448	30663116	30663285	10863	2	1	4	0	132	85	0.325346	0.890979	0.563	1	-0.437
10868	ENSG00000163539	NA	chr3	-	33600616	33600667	33592743	33592887	33600798	33600877	10868	10	16	5	4	75	72	0.394779	0.890979	0.375	0.545	-0.17
10887	ENSG00000132842	NA	chr5	-	77436966	77437143	77424944	77425131	77452081	77452191	10887	241	0	136	2	248	85	0.130731	0.890979	1	0.959	0.041
10895	ENSG00000138802	NA	chr4	+	110402832	110402937	110394159	110394342	110412482	110412563	10895	8	18	7	9	165	74	0.40808	0.890979	0.166	0.259	-0.093
108	ENSG00000035115	NA	chr2	-	224863	224920	218137	219001	229965	230044	108	0	7	1	5	87	72	0.335122	0.890979	0	0.142	-0.142
10915	ENSG00000137965	NA	chr1	+	79126238	79126376	79125003	79125168	79128388	79128563	10915	26	2	74	14	209	85	0.231909	0.890979	0.841	0.683	0.158
10917	ENSG00000137965	NA	chr1	+	79128388	79128563	79124996	79125168	79129449	79129763	10917	51	0	120	3	246	85	0.23813	0.890979	1	0.933	0.067
10919	ENSG00000137965	NA	chr1	+	79126238	79126339	79124996	79125168	79128388	79128441	10919	40	2	94	14	133	46	0.130344	0.890979	0.874	0.699	0.175
10920	ENSG00000137965	NA	chr1	+	79126238	79126339	79124996	79125168	79129449	79129763	10920	26	0	67	3	172	85	0.266552	0.890979	1	0.917	0.083
10937	ENSG00000223891	NA	chr20	+	42843527	42843643	42839891	42839996	42853460	42854667	10937	5	0	2	1	187	85	0.288259	0.890979	1	0.476	0.524
10939	ENSG00000223891	NA	chr20	+	42846006	42846322	42843527	42843643	42853460	42853618	10939	0	2	2	2	387	85	0.271596	0.890979	0	0.18	-0.18
10953	ENSG00000101596	NA	chr18	+	2722516	2722661	2718312	2718432	2724896	2724993	10953	103	3	59	0	216	85	0.172036	0.890979	0.931	1	-0.069
10954	ENSG00000101596	NA	chr18	+	2775731	2775922	2772247	2772370	2777803	2777913	10954	144	0	72	1	262	85	0.282571	0.890979	1	0.959	0.041
10963	ENSG00000120159	NA	chr9	-	26861063	26861137	26841733	26842645	26884807	26884883	10963	24	0	17	1	118	69	0.307184	0.890979	1	0.909	0.091
10980	ENSG00000172426	NA	chr6	+	43634160	43634257	43624313	43624460	43638525	43640336	10980	2	1	0	1	170	85	0.382278	0.890979	0.5	0	0.5
10985	ENSG00000136631	NA	chr1	+	150053423	150053558	150049746	150049857	150053965	150054079	10985	81	0	83	2	206	85	0.181338	0.890979	1	0.945	0.055
10995	ENSG00000131797	NA	chr16	+	31712983	31713179	31711910	31712059	31713855	31714002	10995	2	0	0	1	267	85	0.220846	0.890979	1	0	1
10998	ENSG00000179152	NA	chr3	+	44396230	44396303	44379943	44380326	44399232	44399368	10998	30	2	31	0	132	85	0.165959	0.890979	0.906	1	-0.094
1103	ENSG00000077157	NA	chr1	+	202528004	202528021	202465908	202465950	202531905	202532050	1103	0	1	2	0	10	35	0.194454	0.890979	0	1	-1
11040	ENSG00000158411	NA	chr2	-	99787805	99787892	99786997	99787115	99787972	99788109	11040	64	2	31	0	160	85	0.329629	0.890979	0.944	1	-0.056
11045	ENSG00000115310	NA	chr2	-	55201830	55201900	55200956	55201003	55209650	55209789	11045	688	1	465	5	81	40	0.13285	0.890979	0.997	0.979	0.018
11046	ENSG00000115310	NA	chr2	-	55255299	55255356	55214626	55214834	55276880	55277680	11046	10	179	3	120	100	85	0.213053	0.890979	0.045	0.021	0.024
11055	ENSG00000112699	NA	chr6	-	1717741	1717877	1624706	1624775	1726649	1726746	11055	2	4	0	3	184	62	0.291234	0.890979	0.144	0	0.144
11059	ENSG00000250565	NA	chr2	-	46764514	46764715	46763749	46763842	46768528	46768728	11059	0	2	4	3	272	85	0.192846	0.890979	0	0.294	-0.294
11060	ENSG00000166037	NA	chr11	+	95555034	95555142	95551990	95552068	95560949	95561191	11060	35	3	18	0	165	71	0.211299	0.890979	0.834	1	-0.166
11061	ENSG00000166037	NA	chr11	+	95555662	95555740	95555034	95555142	95560949	95561191	11061	46	0	25	2	142	85	0.0838149	0.890979	1	0.882	0.118
11066	ENSG00000166037	NA	chr11	+	95528679	95528723	95523676	95523907	95532395	95532552	11066	0	31	1	15	74	85	0.23896	0.890979	0	0.071	-0.071
11069	ENSG00000140987	NA	chr16	-	3443648	3443814	3440422	3440517	3447191	3447744	11069	3	1	4	0	237	85	0.398868	0.890979	0.518	1	-0.482
1107	ENSG00000162302	NA	chr11	+	64132772	64132937	64129378	64129474	64135603	64135875	1107	117	4	28	0	236	85	0.308263	0.890979	0.913	1	-0.087
11080	ENSG00000082438	NA	chr2	-	165557031	165557266	165555914	165556009	165560953	165561028	11080	17	0	15	1	289	68	0.377153	0.890979	1	0.779	0.221
11085	ENSG00000121940	NA	chr1	-	109504930	109505091	109492930	109493070	109505982	109506072	11085	23	26	22	16	230	83	0.316459	0.890979	0.242	0.332	-0.09
1108	ENSG00000121578	NA	chr3	-	118953991	118954074	118949002	118949091	118955699	118955917	1108	8	38	9	20	149	82	0.181374	0.890979	0.104	0.198	-0.094
11138	ENSG00000174132	NA	chr5	+	99917050	99917108	99897755	99897892	99921884	99922433	11138	2	35	0	32	102	85	0.207265	0.890979	0.045	0	0.045
11146	ENSG00000051180	NA	chr15	+	41022050	41022172	41021702	41021832	41023252	41023788	11146	31	3	9	0	193	85	0.368654	0.890979	0.82	1	-0.18
11150	ENSG00000144224	NA	chr2	+	136511108	136511847	136505836	136505939	136513086	136513261	11150	112	0	99	1	810	85	0.348303	0.890979	1	0.912	0.088
11159	ENSG00000147642	NA	chr8	-	110654956	110655158	110631070	110631268	110656864	110656945	11159	0	2	2	0	262	74	0.0962499	0.890979	0	1	-1
11163	ENSG00000147642	NA	chr8	-	110654956	110655176	110631070	110631268	110656864	110656945	11163	0	2	2	0	280	74	0.0953549	0.890979	0	1	-1
11167	ENSG00000147642	NA	chr8	-	110654956	110655161	110631070	110631268	110656864	110656945	11167	0	2	2	0	265	74	0.0960979	0.890979	0	1	-1
11178	ENSG00000180747	NA	chr16	-	21495692	21495856	21490762	21490899	21531148	21531765	11178	57	0	24	1	235	85	0.210649	0.890979	1	0.897	0.103
11179	ENSG00000180747	NA	chr16	-	21498898	21498937	21495692	21495856	21531148	21531500	11179	6	2	4	0	64	85	0.309131	0.890979	0.799	1	-0.201
1118	ENSG00000055332	NA	chr2	-	37353431	37353554	37349648	37349807	37362626	37362689	1118	76	1	98	0	165	56	0.349056	0.890979	0.963	1	-0.037
11213	ENSG00000241549	NA	chr6	-	26851121	26851296	26846478	26846614	26853137	26853222	11213	0	2	1	0	239	78	0.197906	0.890979	0	1	-1
11217	ENSG00000159346	NA	chr1	-	202923368	202923435	202920057	202920292	202927312	202927413	11217	5	70	0	34	120	85	0.103828	0.890979	0.048	0	0.048
11223	ENSG00000171681	NA	chr12	+	14610140	14610229	14609494	14609568	14613428	14614067	11223	29	0	26	1	146	67	0.352886	0.890979	1	0.923	0.077
11224	ENSG00000149761	NA	chr11	+	63996718	63996816	63995039	63995138	63996949	63997011	11224	44	0	29	2	140	55	0.108388	0.890979	1	0.851	0.149
11232	ENSG00000164951	NA	chr8	+	94930138	94930173	94929161	94929307	94934243	94934517	11232	4	22	6	13	56	85	0.216017	0.890979	0.216	0.412	-0.196
1123	ENSG00000009830	NA	chr14	-	77778291	77778376	77772679	77772784	77786776	77787047	1123	14	2	9	0	156	85	0.294023	0.890979	0.792	1	-0.208
11255	ENSG00000062725	NA	chr17	-	58538023	58538148	58533656	58533742	58539170	58539276	11255	119	2	85	0	190	79	0.258526	0.890979	0.961	1	-0.039
11259	ENSG00000127081	NA	chr9	-	95637296	95637341	95618473	95618600	95640171	95640290	11259	1	5	2	2	76	85	0.323775	0.890979	0.183	0.528	-0.345
1126	ENSG00000009830	NA	chr14	-	77767432	77767592	77765866	77765904	77769177	77769286	1126	45	0	10	1	177	31	0.151695	0.890979	1	0.637	0.363
11288	ENSG00000113569	NA	chr5	-	37363989	37364086	37358182	37358253	37364348	37364486	11288	83	0	21	1	149	64	0.148287	0.890979	1	0.9	0.1
11290	ENSG00000113569	NA	chr5	-	37310653	37310845	37309230	37309369	37314299	37314430	11290	213	4	66	0	263	85	0.233608	0.890979	0.945	1	-0.055
11291	ENSG00000113569	NA	chr5	-	37342650	37342748	37341191	37341344	37348606	37348698	11291	73	0	30	1	170	85	0.220166	0.890979	1	0.938	0.062
11316	ENSG00000130038	NA	chr12	-	3842107	3842376	3822402	3822483	3862180	3862366	11316	24	0	6	1	329	74	0.176368	0.890979	1	0.574	0.426
11321	ENSG00000088387	NA	chr13	-	99478125	99478229	99476651	99476758	99479083	99479141	11321	0	3	1	0	141	51	0.146243	0.890979	0	1	-1
11330	ENSG00000006704	NA	chr7	+	73969722	73969824	73969503	73969553	73971968	73972052	11330	1	1	2	0	123	35	0.388175	0.890979	0.222	1	-0.778
11332	ENSG00000006704	NA	chr7	+	73969767	73969824	73969503	73969553	73971968	73972052	11332	1	1	2	0	50	35	0.382018	0.890979	0.412	1	-0.588
11339	ENSG00000221926	NA	chr17	-	15580489	15580594	15546034	15546130	15584178	15584267	11339	3	0	0	1	173	82	0.173768	0.890979	1	0	1
11342	ENSG00000221926	NA	chr17	-	15554404	15555260	15546034	15546130	15580489	15580594	11342	159	2	82	0	927	85	0.321223	0.890979	0.879	1	-0.121
11345	ENSG00000122545	NA	chr7	+	35872407	35872510	35840541	35840880	35903161	35903268	11345	207	4	154	0	174	85	0.0973949	0.890979	0.962	1	-0.038
11347	ENSG00000122545	NA	chr7	+	35919205	35919329	35913250	35913385	35919432	35919550	11347	0	253	6	197	195	85	0.180001	0.890979	0	0.013	-0.013
11357	ENSG00000155158	NA	chr9	-	15183269	15183454	15182304	15182413	15185277	15185404	11357	0	18	1	5	256	85	0.196941	0.890979	0	0.062	-0.062
11385	ENSG00000065882	NA	chr4	+	38054726	38054846	38051238	38051519	38055819	38055959	11385	3	45	0	38	191	85	0.179722	0.890979	0.029	0	0.029
11387	ENSG00000065882	NA	chr4	+	38062240	38062279	38055819	38055959	38091552	38091738	11387	2	45	0	34	64	85	0.230067	0.890979	0.056	0	0.056
11395	ENSG00000145919	NA	chr5	-	173036240	173036437	173034801	173035295	173040133	173040258	11395	228	0	155	2	268	85	0.153777	0.890979	1	0.961	0.039
11406	ENSG00000240849	NA	chr20	-	48747392	48747484	48746082	48746227	48747556	48747669	11406	43	0	12	1	170	85	0.158615	0.890979	1	0.857	0.143
11407	ENSG00000162066	NA	chr16	+	2578650	2578719	2578452	2578560	2578994	2579096	11407	9	5	6	0	124	85	0.0885016	0.890979	0.552	1	-0.448
11423	ENSG00000116337	NA	chr1	+	110168283	110168414	110162468	110162900	110168781	110168850	11423	29	1	29	0	179	62	0.380372	0.890979	0.909	1	-0.091
11429	ENSG00000099219	NA	chr9	-	5805610	5805785	5801175	5801328	5810010	5810231	11429	4	1	14	0	246	85	0.201189	0.890979	0.58	1	-0.42
11435	ENSG00000124508	NA	chr6	+	26385370	26385590	26384019	26384143	26388240	26388387	11435	23	0	13	2	291	85	0.104788	0.890979	1	0.655	0.345
11440	ENSG00000124508	NA	chr6	+	26385242	26385590	26384019	26384143	26388240	26388517	11440	45	0	34	2	419	85	0.133441	0.890979	1	0.775	0.225
11444	ENSG00000129810	NA	chr3	-	20216496	20216547	20212534	20212724	20218092	20218151	11444	2	2	4	0	55	52	0.149154	0.890979	0.486	1	-0.514
11448	ENSG00000138613	NA	chr15	+	63579622	63579745	63578756	63578827	63594543	63594671	11448	28	0	27	1	173	64	0.372411	0.890979	1	0.909	0.091
11453	ENSG00000158796	NA	chr1	-	161100604	161100633	161093927	161094316	161102340	161102457	11453	6	1	6	0	44	85	0.395462	0.890979	0.921	1	-0.079
11462	ENSG00000111554	NA	chr12	-	68719220	68719355	68716852	68717020	68720436	68720801	11462	8	2	4	0	206	85	0.389877	0.890979	0.623	1	-0.377
11473	ENSG00000081692	NA	chr1	-	227920581	227920728	227918889	227920377	227921114	227921382	11473	68	2	36	0	218	85	0.308326	0.890979	0.93	1	-0.07
11474	ENSG00000081692	NA	chr1	-	227920629	227920728	227918934	227920377	227921114	227921382	11474	28	2	14	0	170	85	0.339192	0.890979	0.875	1	-0.125
11475	ENSG00000081692	NA	chr1	-	227921114	227921382	227920629	227920728	227921607	227921733	11475	135	0	58	1	339	85	0.222256	0.890979	1	0.936	0.064
11476	ENSG00000257767	NA	chr12	+	112220961	112221102	112219721	112219826	112223070	112223150	11476	37	1	57	0	200	73	0.283964	0.890979	0.931	1	-0.069
11484	ENSG00000176720	NA	chr2	+	242509539	242509703	242501762	242501891	242511711	242513546	11484	40	4	47	1	235	85	0.150791	0.890979	0.783	0.944	-0.161
11485	ENSG00000176720	NA	chr2	+	242501762	242501891	242498869	242499118	242509539	242509703	11485	15	1	22	0	200	85	0.308307	0.890979	0.864	1	-0.136
11491	ENSG00000126858	NA	chr17	+	30538134	30538257	30535125	30535328	30551634	30552746	11491	16	24	15	13	194	85	0.276886	0.890979	0.226	0.336	-0.11
11494	ENSG00000126858	NA	chr17	+	30536368	30536464	30535125	30535328	30538134	30538257	11494	7	5	4	9	170	85	0.18292	0.890979	0.412	0.182	0.23
11500	ENSG00000115295	NA	chr2	+	29379219	29379309	29375550	29375694	29380069	29380213	11500	57	2	44	0	166	85	0.221089	0.890979	0.936	1	-0.064
11501	ENSG00000115295	NA	chr2	+	29397238	29397311	29390341	29390406	29404437	29404789	11501	16	1	24	0	105	58	0.297063	0.890979	0.898	1	-0.102
11516	ENSG00000198160	NA	chr1	+	67394572	67394646	67391824	67391925	67405710	67405735	11516	1	3	0	4	67	18	0.349064	0.890979	0.082	0	0.082
11528	ENSG00000139974	NA	chr14	+	61519066	61519703	61518758	61518853	61545527	61545645	11528	25	0	13	1	708	85	0.284998	0.890979	1	0.609	0.391
11530	ENSG00000139974	NA	chr14	+	61510167	61510221	61509864	61509930	61512063	61512143	11530	0	2	5	1	56	47	0.0765066	0.890979	0	0.808	-0.808
11532	ENSG00000139974	NA	chr14	+	61514965	61515015	61512784	61512885	61517229	61517354	11532	0	6	1	5	86	85	0.373547	0.890979	0	0.165	-0.165
11544	ENSG00000070814	NA	chr5	+	149762624	149762735	149759094	149759295	149767464	149767651	11544	4	23	0	7	182	85	0.259996	0.890979	0.075	0	0.075
11545	ENSG00000070814	NA	chr5	+	149758791	149758971	149758467	149758605	149759094	149759295	11545	118	7	29	0	251	85	0.147758	0.890979	0.851	1	-0.149
11546	ENSG00000070814	NA	chr5	+	149771106	149771220	149769449	149769586	149771519	149771739	11546	48	12	12	1	185	85	0.287496	0.890979	0.648	0.846	-0.198
11558	ENSG00000108559	NA	chr17	-	5314022	5314109	5312052	5312229	5317328	5317454	11558	141	2	61	0	160	85	0.405264	0.890979	0.974	1	-0.026
11560	ENSG00000120370	NA	chr1	+	170505450	170505562	170502604	170502792	170508350	170508708	11560	2	2	3	0	183	85	0.211605	0.890979	0.317	1	-0.683
11568	ENSG00000121716	NA	chr7	+	99950995	99951106	99950832	99950893	99952765	99952863	11568	2	1	3	0	151	54	0.397593	0.890979	0.417	1	-0.583
11573	ENSG00000135148	NA	chr12	+	112570943	112571124	112568314	112568373	112572541	112572677	11573	0	22	3	29	219	52	0.240467	0.890979	0	0.024	-0.024
11574	ENSG00000135148	NA	chr12	+	112563888	112563953	112563366	112563422	112568314	112568373	11574	0	7	2	8	47	16	0.217745	0.890979	0	0.078	-0.078
11577	ENSG00000185728	NA	chr8	+	64085211	64085357	64081945	64081970	64087889	64087975	11577	1	10	2	3	144	12	0.179433	0.890979	0.008	0.053	-0.045
11608	ENSG00000009335	NA	chr7	+	157015947	157016045	157009560	157009665	157018100	157018233	11608	107	2	66	0	170	85	0.293875	0.890979	0.964	1	-0.036
11611	ENSG00000009335	NA	chr7	+	157046937	157047004	157046647	157046836	157049607	157049738	11611	114	1	68	2	120	85	0.332549	0.890979	0.988	0.96	0.028
1163	ENSG00000002330	NA	chr11	-	64044375	64044515	64039084	64039275	64051653	64051848	1163	3	61	0	79	211	85	0.318207	0.890979	0.019	0	0.019
11644	ENSG00000100207	NA	chr22	-	42564614	42564709	42557103	42557364	42565852	42565902	11644	4	9	3	1	128	43	0.147258	0.890979	0.13	0.502	-0.372
11645	ENSG00000187210	NA	chr9	+	79074975	79075093	79074145	79074221	79115831	79115977	11645	9	8	14	6	173	69	0.303158	0.890979	0.31	0.482	-0.172
11649	ENSG00000119383	NA	chr9	+	131890242	131890347	131885330	131885417	131891263	131891389	11649	20	57	11	49	171	80	0.292144	0.890979	0.141	0.095	0.046
11652	ENSG00000119383	NA	chr9	+	131891263	131891389	131885330	131885417	131893800	131893918	11652	158	0	108	2	192	80	0.145094	0.890979	1	0.957	0.043
11653	ENSG00000080189	NA	chr20	-	44984440	44984513	44983711	44983880	44985212	44985276	11653	11	2	16	0	104	57	0.130353	0.890979	0.751	1	-0.249
1165	ENSG00000067066	NA	chr2	+	231372707	231372746	231371017	231371160	231375839	231375881	1165	8	0	7	2	32	35	0.179358	0.890979	1	0.793	0.207
11660	ENSG00000152457	NA	chr10	-	14984112	14984434	14981808	14981868	14987103	14987188	11660	2	5	6	5	354	46	0.300684	0.890979	0.049	0.135	-0.086
1166	ENSG00000067066	NA	chr2	+	231314886	231314970	231314275	231314425	231325976	231326129	1166	155	5	186	3	154	85	0.351287	0.890979	0.945	0.972	-0.027
11670	ENSG00000163913	NA	chr3	+	129185732	129185909	129183477	129183624	129188184	129188260	11670	1	4	0	8	232	69	0.262688	0.890979	0.069	0	0.069
11698	ENSG00000139624	NA	chr12	-	50538551	50538752	50537734	50537840	50560883	50561091	11698	1	11	4	8	272	85	0.143192	0.890979	0.028	0.135	-0.107
1169	ENSG00000067066	NA	chr2	+	231328781	231328865	231327149	231327233	231331015	231331069	1169	49	1	49	0	108	39	0.372121	0.890979	0.947	1	-0.053
116	ENSG00000035115	NA	chr2	-	243502	243562	234159	234272	247537	247602	116	2	13	0	9	79	58	0.263639	0.890979	0.101	0	0.101
11701	ENSG00000139624	NA	chr12	-	50526744	50527851	50523580	50524477	50528328	50528485	11701	8	35	2	24	1178	85	0.299938	0.890979	0.016	0.006	0.01
11712	ENSG00000054282	NA	chr1	+	243480056	243480195	243471290	243471479	243493841	243493994	11712	88	0	57	1	210	85	0.311862	0.890979	1	0.958	0.042
11717	ENSG00000157954	NA	chr7	+	5232748	5232802	5229876	5230124	5239206	5239289	11717	21	20	5	13	85	76	0.0990518	0.890979	0.484	0.256	0.228
1171	ENSG00000067066	NA	chr2	+	231375839	231375881	231371017	231371160	231403981	231404097	1171	9	0	6	1	70	85	0.31266	0.890979	1	0.879	0.121
11737	ENSG00000164081	NA	chr3	+	51708286	51708578	51705247	51705304	51718428	51718650	11737	127	5	86	1	328	50	0.242486	0.890979	0.795	0.929	-0.134
11743	ENSG00000205583	NA	chr7	+	74995220	74995328	74994832	74994912	74995592	74995707	11743	0	2	1	0	167	73	0.20524	0.890979	0	1	-1
11745	ENSG00000205583	NA	chr7	+	74993901	74994025	74991241	74991358	74994523	74994622	11745	4	0	2	2	195	85	0.156677	0.890979	1	0.304	0.696
11757	ENSG00000184014	NA	chr11	-	9164268	9165032	9163486	9163655	9165643	9165825	11757	220	1	141	2	835	85	0.367612	0.890979	0.957	0.878	0.079
11759	ENSG00000184014	NA	chr11	-	9164949	9165032	9163486	9163655	9165643	9165825	11759	79	1	44	2	152	85	0.310571	0.890979	0.978	0.925	0.053
11762	ENSG00000184014	NA	chr11	-	9192173	9192324	9191402	9191496	9199678	9199913	11762	224	0	137	2	222	85	0.153064	0.890979	1	0.963	0.037
11764	ENSG00000187626	NA	chr6	-	28214746	28214870	28212691	28213753	28215844	28215927	11764	11	0	6	1	186	76	0.294435	0.890979	1	0.71	0.29
11768	ENSG00000109738	NA	chr4	+	158005815	158005876	157999147	157999298	158041707	158041814	11768	2	9	0	16	108	85	0.0975411	0.890979	0.149	0	0.149
11771	ENSG00000139168	NA	chr12	-	42716219	42716248	42711588	42711700	42719725	42719920	11771	17	0	14	1	44	85	0.370947	0.890979	1	0.964	0.036
1177	ENSG00000110514	NA	chr11	+	47295377	47295527	47291698	47291797	47296113	47296456	1177	17	2	9	0	221	85	0.343754	0.890979	0.766	1	-0.234
11785	ENSG00000139197	NA	chr12	+	7342617	7342812	7342292	7342346	7342957	7343120	11785	11	2	8	4	228	47	0.322985	0.890979	0.531	0.292	0.239
1178	ENSG00000110514	NA	chr11	+	47307001	47307141	47306491	47306616	47307983	47308085	1178	14	0	9	1	211	85	0.31301	0.890979	1	0.784	0.216
11812	ENSG00000114054	NA	chr3	+	135980793	135980907	135975396	135975465	136002678	136002789	11812	47	0	36	1	162	62	0.31589	0.890979	1	0.932	0.068
11819	ENSG00000110711	NA	chr11	+	67256737	67256926	67254476	67254656	67257508	67257685	11819	113	2	104	0	260	85	0.193952	0.890979	0.949	1	-0.051
11820	ENSG00000110711	NA	chr11	+	67254476	67254656	67250519	67250728	67257508	67257685	11820	139	0	97	2	251	85	0.124867	0.890979	1	0.943	0.057
11829	ENSG00000123965	NA	chr7	+	74307374	74307598	74306937	74306965	74310232	74310372	11829	0	10	2	4	231	21	0.1365	0.890979	0	0.043	-0.043
11880	ENSG00000172534	NA	chrX	-	153224019	153224217	153223475	153223700	153224781	153224942	11880	43	3	24	0	269	85	0.191485	0.890979	0.819	1	-0.181
11882	ENSG00000164258	NA	chr5	+	52954380	52954454	52942062	52942235	52978947	52979049	11882	276	4	183	1	134	85	0.371383	0.890979	0.978	0.991	-0.013
11883	ENSG00000164258	NA	chr5	+	52900636	52900725	52899281	52899360	52942062	52942235	11883	12	98	4	55	151	72	0.382935	0.890979	0.055	0.034	0.021
11891	ENSG00000159256	NA	chr21	+	37741285	37742174	37736390	37736557	37744671	37744829	11891	485	0	297	1	960	85	0.320142	0.890979	1	0.963	0.037
11905	ENSG00000159063	NA	chr11	-	77813919	77813994	77811992	77812241	77815025	77815098	11905	4	46	7	26	117	66	0.092768	0.890979	0.047	0.132	-0.085
11921	ENSG00000006576	NA	chr7	+	77567026	77567155	77558425	77558644	77569346	77569776	11921	84	3	49	0	200	85	0.168256	0.890979	0.922	1	-0.078
11922	ENSG00000006576	NA	chr7	+	77578994	77579150	77572016	77572103	77580933	77581029	11922	65	2	37	0	222	80	0.29161	0.890979	0.921	1	-0.079
11925	ENSG00000006576	NA	chr7	+	77569844	77569976	77569346	77569619	77572016	77572103	11925	64	3	31	0	198	80	0.21383	0.890979	0.896	1	-0.104
11929	ENSG00000164180	NA	chr5	-	87521585	87521683	87516379	87516536	87524261	87524345	11929	38	2	9	3	162	77	0.0756293	0.890979	0.9	0.588	0.312
11930	ENSG00000164180	NA	chr5	-	87493485	87493582	87490863	87492305	87494792	87494967	11930	19	5	7	0	170	85	0.178206	0.890979	0.655	1	-0.345
1193	ENSG00000088766	NA	chr20	+	6012657	6012726	5996006	5996136	6015109	6015201	1193	78	1	21	2	124	85	0.116239	0.890979	0.982	0.878	0.104
11943	ENSG00000006652	NA	chr7	+	112102324	112102433	112102055	112102234	112108035	112108170	11943	142	2	59	0	180	85	0.398438	0.890979	0.971	1	-0.029
11947	ENSG00000137094	NA	chr9	+	34996391	34996863	34993196	34993441	34997022	34997074	11947	169	0	76	1	503	45	0.222178	0.890979	1	0.872	0.128
11949	ENSG00000137094	NA	chr9	+	34996261	34996863	34993196	34993441	34997022	34997238	11949	225	0	88	1	673	85	0.199614	0.890979	1	0.917	0.083
1194	ENSG00000088766	NA	chr20	+	6011930	6012016	5996006	5996136	6012657	6012726	1194	115	2	51	0	135	62	0.362988	0.890979	0.964	1	-0.036
11969	ENSG00000178149	NA	chr3	-	49054044	49054106	49053861	49053944	49054206	49054280	11969	26	0	16	1	83	58	0.277404	0.890979	1	0.918	0.082
11978	ENSG00000127989	NA	chr7	-	91506191	91506240	91503628	91504078	91509368	91509427	11978	2	9	0	4	51	52	0.402334	0.890979	0.185	0	0.185
11979	ENSG00000127989	NA	chr7	-	91506191	91506292	91502635	91504078	91509368	91509427	11979	2	9	0	4	139	52	0.385335	0.890979	0.077	0	0.077
11980	ENSG00000136478	NA	chr17	-	62238160	62238293	62232201	62232327	62248459	62248559	11980	41	0	21	1	204	85	0.244366	0.890979	1	0.897	0.103
11981	ENSG00000119684	NA	chr14	-	75500121	75500193	75498770	75498882	75505042	75505115	11981	3	1	0	1	111	66	0.307607	0.890979	0.641	0	0.641
11995	ENSG00000089159	NA	chr12	-	120653362	120653464	120652905	120653220	120659425	120659561	11995	26	7	7	0	173	85	0.162162	0.890979	0.646	1	-0.354
11997	ENSG00000089159	NA	chr12	-	120662445	120662530	120661953	120662180	120703419	120703540	11997	3	43	0	27	156	85	0.191364	0.890979	0.037	0	0.037
11999	ENSG00000111647	NA	chr12	-	100522357	100522503	100502163	100502326	100536369	100536602	11999	3	37	4	19	217	85	0.251313	0.890979	0.031	0.076	-0.045
12003	ENSG00000112200	NA	chr6	+	56964266	56964366	56963858	56963939	56989531	56989657	12003	4	23	0	15	160	74	0.0980448	0.890979	0.074	0	0.074
12008	ENSG00000112200	NA	chr6	+	57015516	57015660	57011887	57013491	57017018	57017149	12008	46	4	33	1	215	85	0.347462	0.890979	0.82	0.929	-0.109
12009	ENSG00000108773	NA	chr17	-	40269924	40270035	40269695	40269832	40270314	40270421	12009	25	2	17	0	182	85	0.264483	0.890979	0.854	1	-0.146
12017	ENSG00000176623	NA	chr8	-	87497100	87497190	87492505	87492561	87498712	87498872	12017	109	8	43	1	130	49	0.248313	0.890979	0.837	0.942	-0.105
12020	ENSG00000176623	NA	chr8	-	87482446	87482639	87480496	87480652	87487048	87487182	12020	0	1	4	0	264	85	0.144415	0.890979	0	1	-1
12029	ENSG00000198270	NA	chr12	-	112441603	112441667	112429561	112429693	112443060	112443107	12029	2	1	0	1	69	40	0.384328	0.890979	0.537	0	0.537
12030	ENSG00000198270	NA	chr12	-	112374495	112374634	112371689	112371834	112374963	112375047	12030	33	3	24	0	202	77	0.139561	0.890979	0.807	1	-0.193
12037	ENSG00000198270	NA	chr12	-	112374545	112374634	112371689	112371834	112374963	112375047	12037	13	3	11	0	156	77	0.131961	0.890979	0.681	1	-0.319
12040	ENSG00000167272	NA	chr12	-	121017576	121017726	121017316	121017400	121018917	121019139	12040	195	3	76	4	213	77	0.122766	0.890979	0.959	0.873	0.086
12046	ENSG00000151789	NA	chr3	-	21483177	21483234	21478311	21478695	21552352	21552478	12046	0	10	1	2	100	85	0.157049	0.890979	0	0.298	-0.298
12050	ENSG00000124702	NA	chr6	+	42984171	42984322	42981950	42982086	42984871	42985084	12050	0	87	1	26	222	85	0.22279	0.890979	0	0.015	-0.015
12057	ENSG00000135913	NA	chr2	-	219344372	219344438	219341562	219341704	219346792	219346957	12057	8	3	7	0	118	85	0.139613	0.890979	0.658	1	-0.342
12063	ENSG00000149547	NA	chr11	+	125439999	125440086	125439175	125439469	125442353	125442465	12063	11	56	2	21	160	85	0.361575	0.890979	0.094	0.048	0.046
12066	ENSG00000149547	NA	chr11	+	125451106	125451218	125449988	125450100	125453415	125454575	12066	128	4	54	0	183	85	0.163514	0.890979	0.937	1	-0.063
12070	ENSG00000149547	NA	chr11	+	125447631	125447802	125447399	125447466	125448028	125448153	12070	0	79	1	27	217	60	0.0934197	0.890979	0	0.01	-0.01
12090	ENSG00000006125	NA	chr17	+	33997875	33997917	33984617	33984810	33998772	33998919	12090	22	60	16	26	70	85	0.207293	0.890979	0.308	0.428	-0.12
12095	ENSG00000131381	NA	chr3	-	15116553	15116623	15116411	15116437	15117112	15117217	12095	0	12	1	9	63	19	0.377564	0.890979	0	0.032	-0.032
120	ENSG00000035115	NA	chr2	-	260084	260702	253004	253115	262630	262786	120	13	2	19	0	689	85	0.142346	0.890979	0.445	1	-0.555
12109	ENSG00000109184	NA	chr4	+	52775085	52775141	52765435	52765544	52777235	52777340	12109	0	20	1	9	98	85	0.227817	0.890979	0	0.088	-0.088
12110	ENSG00000109184	NA	chr4	+	52714370	52714533	52709318	52709433	52729602	52729673	12110	0	19	1	5	213	64	0.204692	0.890979	0	0.057	-0.057
12127	ENSG00000124279	NA	chr5	-	7866758	7868309	7866010	7866096	7869091	7869115	12127	206	3	86	0	1548	11	0.27294	0.890979	0.328	1	-0.672
12135	ENSG00000112685	NA	chr6	-	689138	689212	637700	637861	693018	693111	12135	2	21	0	16	134	85	0.233941	0.890979	0.057	0	0.057
1214	ENSG00000126246	NA	chr19	-	36230610	36230989	36230152	36230527	36231280	36231465	1214	6	2	4	0	450	85	0.333177	0.890979	0.362	1	-0.638
12151	ENSG00000114857	NA	chr3	+	42661507	42661535	42661155	42661200	42662920	42663008	12151	1	2	4	1	17	34	0.24895	0.890979	0.5	0.889	-0.389
12156	ENSG00000138760	NA	chr4	-	77100669	77100858	77096943	77097063	77102106	77102254	12156	279	1	583	0	260	85	0.225564	0.890979	0.989	1	-0.011
12163	ENSG00000148481	NA	chr10	-	15858833	15858914	15838098	15838171	15863654	15863725	12163	51	1	28	2	108	45	0.314172	0.890979	0.955	0.854	0.101
12166	ENSG00000152484	NA	chr13	-	27679867	27680081	27669737	27669967	27690652	27690733	12166	246	3	72	0	274	74	0.337088	0.890979	0.957	1	-0.043
12173	ENSG00000122884	NA	chr10	-	74837478	74837571	74834565	74834673	74856523	74856732	12173	12	124	7	135	170	85	0.203043	0.890979	0.046	0.025	0.021
12177	ENSG00000122884	NA	chr10	-	74810810	74811007	74806682	74806859	74813108	74813348	12177	691	5	673	0	268	85	0.118761	0.890979	0.978	1	-0.022
12184	ENSG00000135655	NA	chr12	+	62768170	62768316	62749208	62749256	62775270	62775444	12184	7	80	4	25	173	41	0.383709	0.890979	0.02	0.037	-0.017
1218	ENSG00000186469	NA	chr14	+	52380827	52380992	52379829	52379846	52417367	52417483	1218	0	2	1	0	161	10	0.158469	0.890979	0	1	-1
12196	ENSG00000167113	NA	chr9	+	131087421	131087518	131085294	131085426	131088057	131088160	12196	46	0	21	1	170	85	0.22413	0.890979	1	0.913	0.087
12200	ENSG00000149531	NA	chr20	+	29625872	29625984	29623128	29623254	29628226	29628331	12200	24	0	13	1	183	85	0.264441	0.890979	1	0.858	0.142
12213	ENSG00000141034	NA	chr17	+	17965158	17965289	17962181	17962283	17968493	17968597	12213	22	2	11	0	202	85	0.349076	0.890979	0.822	1	-0.178
12215	ENSG00000001617	NA	chr3	+	50212528	50212621	50211663	50211783	50214200	50214294	12215	5	11	0	3	170	85	0.271593	0.890979	0.185	0	0.185
12217	ENSG00000122644	NA	chr7	+	12727259	12727353	12726480	12726668	12727790	12728804	12217	18	20	7	2	170	85	0.106567	0.890979	0.31	0.636	-0.326
12218	ENSG00000163482	NA	chr2	+	219553113	219553216	219549807	219549951	219553419	219553599	12218	0	8	1	3	174	85	0.22148	0.890979	0	0.14	-0.14
1221	ENSG00000186469	NA	chr14	+	52406498	52406809	52344334	52344375	52417367	52417483	1221	2	8	0	12	331	34	0.28688	0.890979	0.025	0	0.025
12226	ENSG00000132376	NA	chr17	-	1416746	1416855	1412976	1413093	1417165	1417273	12226	13	0	18	2	180	85	0.259082	0.890979	1	0.81	0.19
12227	ENSG00000132376	NA	chr17	-	1419181	1419410	1417165	1417273	1419749	1419969	12227	1	7	0	7	300	85	0.402936	0.890979	0.039	0	0.039
12229	ENSG00000132376	NA	chr17	-	1419181	1419412	1417165	1417273	1419749	1419906	12229	2	7	0	7	302	85	0.194936	0.890979	0.074	0	0.074
12232	ENSG00000242612	NA	chr16	+	456684	456952	456345	456397	457424	457560	12232	3	1	2	3	299	45	0.337377	0.890979	0.311	0.091	0.22
12237	ENSG00000162694	NA	chr1	-	101343949	101344003	101343074	101343459	101354308	101354420	12237	2	43	0	32	94	85	0.251565	0.890979	0.04	0	0.04
12257	ENSG00000160584	NA	chr11	-	116746581	116746725	116746089	116746167	116746968	116747079	12257	34	3	37	8	201	71	0.207658	0.890979	0.8	0.62	0.18
12269	ENSG00000155189	NA	chr8	+	6605190	6605349	6599181	6599272	6612571	6612695	12269	120	0	50	1	229	84	0.236104	0.890979	1	0.948	0.052
12275	ENSG00000131437	NA	chr5	-	132035907	132035976	132034862	132034987	132036338	132036392	12275	12	0	5	1	86	47	0.244467	0.890979	1	0.732	0.268
12278	ENSG00000174233	NA	chr12	-	49167722	49167881	49167251	49167430	49168184	49168301	12278	14	2	33	0	230	85	0.0681794	0.890979	0.721	1	-0.279
1227	ENSG00000082482	NA	chr1	+	215345339	215345526	215342541	215342702	215368295	215368435	1227	43	1	98	0	258	85	0.224214	0.890979	0.934	1	-0.066
12281	ENSG00000103423	NA	chr16	+	4498733	4498849	4496886	4497015	4500400	4500498	12281	89	0	54	1	187	85	0.311068	0.890979	1	0.961	0.039
12285	ENSG00000184867	NA	chrX	-	100914404	100914487	100914061	100914134	100914742	100914821	12285	184	22	176	11	120	53	0.0867309	0.890979	0.787	0.876	-0.089
12289	ENSG00000184867	NA	chrX	-	100914393	100914487	100914061	100914134	100914742	100914820	12289	145	22	133	11	137	52	0.114175	0.890979	0.714	0.821	-0.107
1228	ENSG00000082482	NA	chr1	+	215297975	215298093	215259710	215260021	215342541	215342588	1228	31	0	68	6	144	40	0.0736137	0.890979	1	0.759	0.241
12298	ENSG00000092036	NA	chr14	-	23420763	23420898	23419522	23419619	23421536	23421668	12298	73	2	39	0	206	85	0.304329	0.890979	0.938	1	-0.062
12299	ENSG00000092036	NA	chr14	-	23421749	23421892	23421536	23421668	23424308	23424385	12299	87	2	34	0	199	70	0.386882	0.890979	0.939	1	-0.061
1229	ENSG00000082482	NA	chr1	+	215259710	215260021	215179192	215179298	215297975	215298093	1229	63	0	108	2	382	85	0.283326	0.890979	1	0.923	0.077
12304	ENSG00000141425	NA	chr18	-	33613670	33613800	33610953	33611060	33647216	33647539	12304	207	1	89	3	201	85	0.0777918	0.890979	0.989	0.926	0.063
12330	ENSG00000196922	NA	chr8	-	146221892	146221993	146219864	146219978	146224988	146225155	12330	28	0	8	1	172	85	0.171322	0.890979	1	0.798	0.202
12337	ENSG00000197548	NA	chr3	+	11330334	11330426	11322679	11322788	11340159	11340329	12337	0	1	1	0	170	85	0.334202	0.890979	0	1	-1
12339	ENSG00000197548	NA	chr3	+	11330331	11330426	11314060	11314116	11340159	11340329	12339	0	22	1	12	134	49	0.367423	0.890979	0	0.03	-0.03
12343	ENSG00000197548	NA	chr3	+	11322679	11322788	11314033	11314116	11340159	11340329	12343	2	22	0	12	171	76	0.323333	0.890979	0.039	0	0.039
12347	ENSG00000197548	NA	chr3	+	11421445	11421526	11406132	11406208	11468277	11468400	12347	42	0	16	1	132	69	0.197477	0.890979	1	0.893	0.107
12356	ENSG00000173436	NA	chr1	+	19948593	19948641	19923483	19923603	19949967	19950284	12356	174	6	103	1	82	85	0.201743	0.890979	0.968	0.991	-0.023
12357	ENSG00000173436	NA	chr1	+	19927280	19927465	19923476	19923603	19948593	19948641	12357	0	73	6	52	212	41	0.102401	0.890979	0	0.022	-0.022
12363	ENSG00000156050	NA	chr14	-	74407628	74407756	74404650	74404815	74409071	74409418	12363	15	0	13	1	199	85	0.364782	0.890979	1	0.847	0.153
12385	ENSG00000176148	NA	chr11	+	33078660	33078781	33076138	33076271	33079464	33079685	12385	67	0	44	1	192	85	0.299695	0.890979	1	0.951	0.049
12388	ENSG00000176148	NA	chr11	+	33076138	33076271	33065295	33065482	33078660	33078781	12388	64	4	43	1	204	85	0.375744	0.890979	0.87	0.947	-0.077
12399	ENSG00000016864	NA	chr3	-	52738739	52738968	52734460	52734512	52739718	52739807	12399	65	0	57	1	257	42	0.349461	0.890979	1	0.903	0.097
12400	ENSG00000016864	NA	chr3	-	52738739	52738968	52734460	52734512	52739462	52740048	12400	105	27	87	16	260	45	0.335297	0.890979	0.402	0.485	-0.083
12402	ENSG00000016864	NA	chr3	-	52738739	52738964	52737814	52737944	52739462	52739670	12402	60	0	53	1	296	85	0.344391	0.890979	1	0.938	0.062
12403	ENSG00000016864	NA	chr3	-	52735224	52735359	52734460	52734512	52739718	52739856	12403	1	0	0	1	166	45	0.31969	0.890979	1	0	1
12404	ENSG00000016864	NA	chr3	-	52737814	52737944	52734460	52734512	52739462	52739670	12404	3	27	5	16	161	45	0.197251	0.890979	0.03	0.08	-0.05
12412	ENSG00000029363	NA	chr6	-	136590278	136590441	136589299	136589477	136590574	136591097	12412	22	113	7	70	234	85	0.137201	0.890979	0.066	0.035	0.031
12415	ENSG00000029363	NA	chr6	-	136597605	136597646	136596980	136597127	136599002	136599241	12415	223	19	112	4	68	85	0.10011	0.890979	0.936	0.972	-0.036
1242	ENSG00000135341	NA	chr6	-	91254270	91254351	91246055	91246120	91256976	91257106	1242	2	36	0	34	121	58	0.28515	0.890979	0.026	0	0.026
12438	ENSG00000142687	NA	chr1	-	35913773	35913933	35909765	35909904	35915467	35915607	12438	62	0	47	1	231	85	0.317336	0.890979	1	0.945	0.055
12440	ENSG00000100116	NA	chr22	+	38205955	38206164	38203911	38204170	38208893	38208995	12440	24	2	12	0	280	85	0.351967	0.890979	0.785	1	-0.215
12441	ENSG00000100116	NA	chr22	+	38206033	38206164	38203918	38204170	38208893	38208995	12441	32	2	16	0	202	85	0.338444	0.890979	0.871	1	-0.129
12445	ENSG00000124313	NA	chrX	-	53308745	53308841	53284981	53285243	53310677	53310776	12445	1	2	3	0	170	85	0.142223	0.890979	0.2	1	-0.8
1244	ENSG00000109736	NA	chr4	-	2933551	2933663	2933101	2933192	2933771	2933880	1244	30	0	27	2	182	84	0.157892	0.890979	1	0.862	0.138
12451	ENSG00000068885	NA	chr3	-	160000265	160000401	159998454	159998602	160003591	160003656	12451	105	0	44	1	180	58	0.218375	0.890979	1	0.934	0.066
12458	ENSG00000068885	NA	chr3	-	160083880	160083940	160075276	160075366	160093599	160093668	12458	24	1	23	0	81	60	0.384163	0.890979	0.947	1	-0.053
12465	ENSG00000180957	NA	chr22	-	28269725	28269803	28256118	28256229	28290542	28290626	12465	21	0	13	1	134	77	0.28667	0.890979	1	0.882	0.118
12466	ENSG00000120647	NA	chr12	+	514676	514730	498560	498652	520912	521144	12466	2	0	1	2	94	85	0.215742	0.890979	1	0.311	0.689
12483	ENSG00000134283	NA	chr12	+	42726461	42726504	42719964	42720031	42729684	42729776	12483	3	45	0	30	47	60	0.145787	0.890979	0.078	0	0.078
12486	ENSG00000134283	NA	chr12	+	42745686	42745851	42729684	42729776	42748962	42749024	12486	97	34	44	22	206	55	0.286914	0.890979	0.432	0.348	0.084
1248	ENSG00000152454	NA	chr19	-	58455301	58455428	58452205	58454015	58458809	58459077	1248	6	0	4	1	198	85	0.353792	0.890979	1	0.632	0.368
12494	ENSG00000072736	NA	chr16	+	68200745	68200918	68191771	68191971	68208276	68208417	12494	47	0	32	2	244	85	0.112702	0.890979	1	0.848	0.152
124	ENSG00000112425	NA	chr6	-	145992374	145992535	145956380	145956622	146007257	146007432	124	2	6	0	4	232	85	0.296771	0.890979	0.109	0	0.109
12502	ENSG00000146729	NA	chr7	+	56046042	56046088	56045818	56045958	56049165	56049191	12502	37	5	35	2	39	19	0.323396	0.890979	0.783	0.895	-0.112
12508	ENSG00000147854	NA	chr9	+	6495584	6497103	6493825	6493932	6497197	6497360	12508	188	116	85	71	1590	85	0.132418	0.890979	0.08	0.06	0.02
12510	ENSG00000147854	NA	chr9	+	6492302	6492402	6486870	6486925	6493825	6493932	12510	1	69	4	67	134	48	0.243325	0.890979	0.005	0.021	-0.016
12511	ENSG00000147854	NA	chr9	+	6433913	6434173	6413150	6413643	6460572	6460791	12511	265	3	175	0	331	85	0.163719	0.890979	0.958	1	-0.042
12512	ENSG00000147854	NA	chr9	+	6433913	6434173	6420911	6421142	6460572	6460791	12512	373	1	244	3	331	85	0.168786	0.890979	0.99	0.954	0.036
1255	ENSG00000089486	NA	chr16	-	4564046	4564145	4563696	4563852	4564575	4564665	1255	13	2	7	0	168	83	0.344962	0.890979	0.763	1	-0.237
12562	ENSG00000111653	NA	chr12	-	6761436	6761584	6760530	6760551	6761827	6761933	12562	31	1	53	0	148	14	0.289088	0.890979	0.746	1	-0.254
12564	ENSG00000111653	NA	chr12	-	6765892	6765964	6764803	6765079	6772230	6772314	12564	6	1	20	0	122	77	0.18208	0.890979	0.791	1	-0.209
12566	ENSG00000111653	NA	chr12	-	6761436	6761475	6760489	6760551	6761827	6761936	12566	11	1	23	0	34	55	0.256259	0.890979	0.947	1	-0.053
12579	ENSG00000242715	NA	chr13	-	36869914	36869994	36857728	36857839	36871773	36871886	12579	2	0	1	2	146	85	0.217594	0.890979	1	0.225	0.775
12604	ENSG00000086232	NA	chr7	-	6089542	6089676	6088437	6088475	6094176	6094335	12604	119	0	72	1	151	31	0.272218	0.890979	1	0.937	0.063
12606	ENSG00000086232	NA	chr7	-	6085701	6085782	6084192	6084292	6086622	6086722	12606	49	1	56	0	148	85	0.378369	0.890979	0.966	1	-0.034
12617	ENSG00000122912	NA	chr10	-	70276840	70276942	70276507	70276600	70287002	70287195	12617	4	12	1	9	173	85	0.361765	0.890979	0.141	0.052	0.089
12619	ENSG00000122912	NA	chr10	-	70276840	70277022	70276507	70276600	70287002	70287173	12619	6	12	2	9	253	85	0.390337	0.890979	0.144	0.069	0.075
12627	ENSG00000213297	NA	chr19	-	12256072	12257039	12253455	12253551	12258209	12258270	12627	129	0	95	1	1007	54	0.322057	0.890979	1	0.836	0.164
12635	ENSG00000148337	NA	chr9	-	130952607	130952723	130947825	130948055	130952966	130953141	12635	11	0	6	1	187	85	0.292053	0.890979	1	0.732	0.268
12638	ENSG00000148337	NA	chr9	-	130950141	130950213	130947825	130948055	130952607	130952723	12638	31	2	15	0	130	85	0.341163	0.890979	0.91	1	-0.09
12639	ENSG00000148337	NA	chr9	-	130950141	130950213	130947825	130948055	130952966	130953141	12639	24	0	11	1	130	85	0.2321	0.890979	1	0.878	0.122
12654	ENSG00000070010	NA	chr22	-	19462992	19463125	19462590	19462623	19466605	19466738	12654	187	0	83	1	145	26	0.22707	0.890979	1	0.937	0.063
12656	ENSG00000070010	NA	chr22	-	19463018	19463125	19462590	19462623	19466605	19466695	12656	116	0	58	1	117	24	0.236841	0.890979	1	0.922	0.078
12660	ENSG00000164654	NA	chr7	+	7607237	7607319	7606683	7607115	7612066	7613400	12660	23	4	8	0	150	85	0.241137	0.890979	0.765	1	-0.235
12664	ENSG00000164654	NA	chr7	+	7625266	7625436	7613728	7613827	7628128	7628194	12664	172	0	65	1	215	59	0.223386	0.890979	1	0.947	0.053
12665	ENSG00000164654	NA	chr7	+	7607656	7607754	7607237	7607319	7612066	7612298	12665	97	15	49	3	160	75	0.136411	0.890979	0.752	0.884	-0.132
12666	ENSG00000164654	NA	chr7	+	7607656	7607754	7606683	7607115	7612066	7612298	12666	75	4	35	0	170	85	0.144168	0.890979	0.904	1	-0.096
1266	ENSG00000132716	NA	chr1	-	160231074	160231148	160213749	160213824	160232065	160232266	1266	16	0	14	3	117	68	0.0813214	0.890979	1	0.731	0.269
12682	ENSG00000132768	NA	chr1	+	44436637	44436861	44436267	44436380	44437829	44438006	12682	35	3	12	0	295	85	0.323717	0.890979	0.771	1	-0.229
12684	ENSG00000132768	NA	chr1	+	44437058	44437742	44436267	44436380	44437829	44438006	12684	171	3	41	0	755	85	0.405605	0.890979	0.865	1	-0.135
12685	ENSG00000169189	NA	chr16	-	27237046	27237167	27236315	27236557	27238040	27238157	12685	301	5	186	0	192	85	0.0848814	0.890979	0.964	1	-0.036
1268	ENSG00000132716	NA	chr1	-	160231074	160231115	160213749	160213824	160232065	160232226	1268	13	0	12	3	51	68	0.0854803	0.890979	1	0.842	0.158
12690	ENSG00000213930	NA	chr9	+	34647488	34647702	34647085	34647255	34647828	34647958	12690	10	1	12	0	285	85	0.37238	0.890979	0.749	1	-0.251
12711	ENSG00000111011	NA	chr12	-	123007345	123007453	123006689	123006846	123011394	123011506	12711	3	68	0	60	179	85	0.275331	0.890979	0.021	0	0.021
12714	ENSG00000111011	NA	chr12	-	122999651	122999774	122995655	122995735	123001773	123001977	12714	157	2	76	0	182	73	0.358883	0.890979	0.969	1	-0.031
12716	ENSG00000111011	NA	chr12	-	123006689	123006876	123005931	123005975	123011394	123011496	12716	64	0	50	1	210	37	0.325382	0.890979	1	0.898	0.102
12717	ENSG00000111011	NA	chr12	-	122991380	122991470	122989239	122990253	122992764	122992994	12717	82	3	73	0	166	85	0.10046	0.890979	0.933	1	-0.067
12718	ENSG00000111011	NA	chr12	-	123006689	123006846	123005931	123005975	123011394	123011546	12718	131	0	110	1	180	37	0.348373	0.890979	1	0.958	0.042
12724	ENSG00000152763	NA	chr1	-	67303392	67303479	67301308	67301460	67306151	67306354	12724	3	0	1	1	160	85	0.302838	0.890979	1	0.347	0.653
1272	ENSG00000132716	NA	chr1	-	160213749	160213824	160209880	160210160	160231906	160232197	1272	63	0	34	2	136	85	0.0855423	0.890979	1	0.914	0.086
12745	ENSG00000078043	NA	chr18	-	44400895	44401035	44395274	44395312	44407921	44408093	12745	22	1	28	0	157	31	0.343916	0.890979	0.813	1	-0.187
1274	ENSG00000166747	NA	chr16	-	71842407	71842580	71841703	71842053	71842665	71842979	1274	5	4	4	0	244	85	0.128079	0.890979	0.303	1	-0.697
12752	ENSG00000078246	NA	chr12	+	3039413	3039511	3031427	3031568	3040202	3040406	12752	97	2	44	0	170	85	0.353247	0.890979	0.96	1	-0.04
12755	ENSG00000131171	NA	chrX	+	80457935	80458075	80457626	80457744	80532482	80532668	12755	7	133	4	198	211	85	0.1454	0.890979	0.021	0.008	0.013
12759	ENSG00000101473	NA	chr20	-	44483797	44483931	44477088	44477314	44485826	44486010	12759	57	0	57	3	205	85	0.0807535	0.890979	1	0.887	0.113
12763	ENSG00000101473	NA	chr20	-	44482561	44482618	44477171	44477314	44483797	44483931	12763	2	28	0	21	100	85	0.234087	0.890979	0.057	0	0.057
12771	ENSG00000010270	NA	chr7	+	38259165	38259261	38256788	38256906	38268399	38268472	12771	180	0	78	1	151	66	0.369555	0.890979	1	0.972	0.028
12787	ENSG00000163875	NA	chr1	-	37962147	37962205	37961485	37961519	37967404	37967597	12787	7	11	2	10	51	27	0.203663	0.890979	0.252	0.096	0.156
12797	ENSG00000198408	NA	chr10	-	103559998	103560157	103558598	103559212	103563491	103563776	12797	205	2	99	0	230	85	0.385117	0.890979	0.974	1	-0.026
12823	ENSG00000113456	NA	chr5	-	34913574	34913683	34911658	34911917	34914799	34915066	12823	73	13	33	9	180	85	0.388634	0.890979	0.726	0.634	0.092
12829	ENSG00000139793	NA	chr13	+	97999057	97999321	97995269	97995470	98009735	98009889	12829	127	1	113	4	335	85	0.153288	0.890979	0.97	0.878	0.092
12839	ENSG00000169813	NA	chr10	-	43890077	43890136	43881064	43883384	43891903	43892038	12839	301	0	115	1	104	85	0.133938	0.890979	1	0.989	0.011
1283	ENSG00000110717	NA	chr11	+	67798999	67799177	67798131	67798200	67799618	67799676	1283	4	26	3	5	192	28	0.152135	0.890979	0.022	0.08	-0.058
12844	ENSG00000174227	NA	chr4	+	499506	499716	494184	494390	501193	501382	12844	90	0	70	1	281	85	0.331467	0.890979	1	0.955	0.045
12862	ENSG00000076248	NA	chr12	+	109539706	109539804	109536993	109537089	109540643	109540732	12862	60	2	55	0	167	82	0.188063	0.890979	0.936	1	-0.064
12865	ENSG00000131697	NA	chr1	-	6046214	6046387	6038329	6038473	6052303	6052533	12865	9	0	7	1	244	85	0.366934	0.890979	1	0.709	0.291
12866	ENSG00000131697	NA	chr1	-	6038329	6038473	6029146	6029319	6052303	6052531	12866	8	0	3	1	215	85	0.256085	0.890979	1	0.543	0.457
12867	ENSG00000131697	NA	chr1	-	5939405	5939692	5937152	5937358	5940173	5940299	12867	1	4	0	6	358	85	0.319498	0.890979	0.056	0	0.056
1288	ENSG00000116521	NA	chr1	-	155231447	155231525	155230327	155230450	155231876	155232050	1288	57	22	55	12	142	85	0.159325	0.890979	0.608	0.733	-0.125
1289	ENSG00000116521	NA	chr1	-	155231447	155231525	155230120	155230241	155231876	155232050	1289	22	1	29	0	142	85	0.316127	0.890979	0.929	1	-0.071
12904	ENSG00000151917	NA	chr6	+	56883218	56883355	56879930	56880151	56890879	56892140	12904	13	0	14	3	208	85	0.115422	0.890979	1	0.656	0.344
12907	ENSG00000173933	NA	chr11	+	66412104	66412214	66411220	66411611	66413497	66413939	12907	0	85	1	32	181	85	0.335059	0.890979	0	0.014	-0.014
12910	ENSG00000182473	NA	chr17	-	74086409	74086562	74085255	74085401	74087223	74087316	12910	7	4	4	6	224	85	0.303148	0.890979	0.399	0.202	0.197
12913	ENSG00000182473	NA	chr17	-	74086409	74086478	74085255	74085401	74087223	74087316	12913	12	4	5	6	124	85	0.137298	0.890979	0.673	0.364	0.309
12916	ENSG00000182473	NA	chr17	-	74087223	74087316	74086409	74086478	74090494	74090662	12916	23	0	8	1	147	62	0.2032	0.890979	1	0.771	0.229
12948	ENSG00000170456	NA	chr12	-	31652539	31652605	31648743	31648853	31743639	31743946	12948	1	3	1	0	118	85	0.305044	0.890979	0.194	1	-0.806
12949	ENSG00000170456	NA	chr12	-	31604873	31605410	31600471	31600703	31613127	31613315	12949	86	1	106	0	608	85	0.327119	0.890979	0.923	1	-0.077
12975	ENSG00000249209	NA	chr21	-	35281385	35281515	35279644	35279757	35284592	35284635	12975	861	5	405	0	152	36	0.175577	0.890979	0.976	1	-0.024
12979	ENSG00000108264	NA	chr17	+	35787048	35787108	35783608	35783715	35797838	35797930	12979	14	3	6	0	106	85	0.279615	0.890979	0.789	1	-0.211
12980	ENSG00000096092	NA	chr6	+	52548875	52548963	52546610	52546712	52550807	52551386	12980	140	2	99	0	162	85	0.313876	0.890979	0.973	1	-0.027
12982	ENSG00000136068	NA	chr3	+	58135831	58135954	58135576	58135729	58139101	58139368	12982	201	0	47	1	194	85	0.223413	0.890979	1	0.954	0.046
12985	ENSG00000136068	NA	chr3	+	58117653	58117746	58116467	58116635	58118534	58118658	12985	7	33	1	12	170	85	0.39397	0.890979	0.096	0.04	0.056
12986	ENSG00000136068	NA	chr3	+	58127584	58127623	58124008	58124256	58128376	58128479	12986	54	26	7	9	64	85	0.0832461	0.890979	0.734	0.508	0.226
12988	ENSG00000136068	NA	chr3	+	58127584	58127656	58124008	58124256	58128376	58128479	12988	78	26	16	9	130	85	0.28506	0.890979	0.662	0.538	0.124
12	ENSG00000166012	NA	chr11	-	93463842	93463878	93463359	93463613	93464315	93464382	12	51	3	29	5	33	60	0.162762	0.890979	0.969	0.913	0.056
13008	ENSG00000142733	NA	chr1	-	27682159	27682236	27681669	27681960	27682516	27682590	13008	19	2	12	0	122	67	0.288065	0.890979	0.839	1	-0.161
13017	ENSG00000176473	NA	chr14	+	100847246	100848083	100842775	100842832	100934357	100934505	13017	124	2	66	0	873	50	0.325154	0.890979	0.78	1	-0.22
13023	ENSG00000142230	NA	chr19	+	47700489	47700634	47673074	47673180	47706927	47706997	13023	307	3	128	0	194	63	0.287154	0.890979	0.971	1	-0.029
13027	ENSG00000115306	NA	chr2	+	54848536	54848649	54845214	54845330	54849436	54849624	13027	414	2	379	0	184	85	0.349447	0.890979	0.99	1	-0.01
13028	ENSG00000127995	NA	chr7	+	94164620	94164835	94162990	94163114	94166783	94167206	13028	34	0	49	2	286	85	0.251036	0.890979	1	0.879	0.121
13036	ENSG00000100568	NA	chr14	-	68129193	68129252	68126447	68126639	68141091	68141548	13036	163	2	67	2	104	85	0.400392	0.890979	0.985	0.965	0.02
13039	ENSG00000136930	NA	chr9	-	127146355	127146487	127145874	127146229	127146876	127146935	13039	2	1	4	0	170	52	0.338862	0.890979	0.38	1	-0.62
13043	ENSG00000162735	NA	chr1	-	160252206	160252292	160251828	160251990	160252733	160252899	13043	152	2	108	0	158	85	0.337812	0.890979	0.976	1	-0.024
13061	ENSG00000082258	NA	chr2	+	135703356	135703552	135700181	135700244	135703670	135703784	13061	11	1	3	3	238	56	0.0752288	0.890979	0.721	0.19	0.531
13082	ENSG00000186106	NA	chr8	-	101544583	101544688	101541750	101542088	101545436	101545539	13082	3	12	0	9	176	85	0.142022	0.890979	0.108	0	0.108
13086	ENSG00000143341	NA	chr1	+	186147547	186147898	186143645	186143774	186151299	186151419	13086	26	3	7	0	422	85	0.406903	0.890979	0.636	1	-0.364
13093	ENSG00000139496	NA	chr13	+	25911073	25911172	25905494	25905696	25912773	25913016	13093	148	6	42	4	170	85	0.227085	0.890979	0.925	0.84	0.085
13095	ENSG00000139496	NA	chr13	+	25893463	25893488	25889494	25889605	25894667	25894733	13095	31	4	18	0	18	59	0.142433	0.890979	0.962	1	-0.038
13102	ENSG00000148399	NA	chr9	-	140471921	140472055	140470531	140470619	140473076	140473341	13102	24	3	9	0	201	81	0.30545	0.890979	0.763	1	-0.237
13105	ENSG00000148399	NA	chr9	-	140470760	140470854	140470531	140470619	140471921	140472055	13105	16	16	6	3	166	81	0.390902	0.890979	0.328	0.494	-0.166
13106	ENSG00000148399	NA	chr9	-	140470760	140470854	140470531	140470619	140473076	140473342	13106	10	3	5	0	166	81	0.26187	0.890979	0.619	1	-0.381
13116	ENSG00000095564	NA	chr10	+	93767879	93768032	93757355	93757508	93768585	93768707	13116	111	1	63	3	224	85	0.137208	0.890979	0.977	0.889	0.088
13118	ENSG00000144724	NA	chr3	+	62216898	62216985	62204524	62204657	62229480	62229572	13118	5	16	14	22	160	85	0.250164	0.890979	0.142	0.253	-0.111
13122	ENSG00000152464	NA	chr10	+	15144216	15144335	15139380	15139765	15145303	15146250	13122	13	2	3	3	190	85	0.113857	0.890979	0.744	0.309	0.435
13134	ENSG00000120913	NA	chr8	+	22449063	22449181	22447108	22447254	22451245	22451811	13134	193	9	144	10	189	85	0.405641	0.890979	0.906	0.866	0.04
13138	ENSG00000139160	NA	chr12	+	31819020	31819151	31814774	31815201	31820580	31821009	13138	8	0	5	2	202	85	0.145064	0.890979	1	0.513	0.487
13139	ENSG00000257267	NA	chr18	+	32870973	32871196	32870245	32870355	32885939	32890730	13139	298	23	92	14	294	85	0.0684994	0.890979	0.789	0.655	0.134
13143	ENSG00000138078	NA	chr2	-	44559597	44559795	44556075	44556251	44565489	44565675	13143	203	2	120	0	269	85	0.321324	0.890979	0.97	1	-0.03
13145	ENSG00000138078	NA	chr2	-	44565489	44565675	44559597	44559795	44566285	44566502	13145	181	0	91	1	257	85	0.331254	0.890979	1	0.968	0.032
13146	ENSG00000138078	NA	chr2	-	44571658	44571725	44570883	44571090	44573406	44573529	13146	66	0	42	1	120	85	0.348147	0.890979	1	0.967	0.033
13154	ENSG00000092531	NA	chr15	+	42820459	42820618	42807434	42807552	42821872	42822017	13154	210	4	156	1	230	85	0.312096	0.890979	0.951	0.983	-0.032
13156	ENSG00000074755	NA	chr17	-	3928212	3928412	3926002	3926122	3935419	3935552	13156	47	1	42	0	271	85	0.398354	0.890979	0.936	1	-0.064
13157	ENSG00000074755	NA	chr17	-	4012946	4013157	4008986	4009103	4015902	4016102	13157	51	2	23	0	282	85	0.360473	0.890979	0.885	1	-0.115
13170	ENSG00000006831	NA	chr12	+	1890054	1890242	1889616	1889803	1893045	1893239	13170	130	0	44	1	259	85	0.195863	0.890979	1	0.935	0.065
13179	ENSG00000012048	NA	chr17	-	41267742	41267796	41258472	41258550	41276033	41276132	13179	14	0	7	1	80	71	0.255625	0.890979	1	0.861	0.139
13187	ENSG00000124357	NA	chr2	+	71297631	71297716	71295437	71295466	71297870	71297969	13187	70	1	62	0	93	22	0.39785	0.890979	0.943	1	-0.057
13189	ENSG00000124357	NA	chr2	+	71302684	71303831	71299770	71300724	71304687	71304766	13189	83	1	104	0	1205	72	0.340144	0.890979	0.832	1	-0.168
13191	ENSG00000124357	NA	chr2	+	71303733	71303831	71299955	71300724	71304687	71304766	13191	36	1	34	0	157	72	0.385113	0.890979	0.943	1	-0.057
13195	ENSG00000124357	NA	chr2	+	71298815	71298957	71295445	71295842	71299770	71299881	13195	80	0	96	2	213	85	0.213545	0.890979	1	0.95	0.05
131	ENSG00000050820	NA	chr16	-	75270725	75270896	75268786	75269884	75271080	75271242	131	35	3	29	0	242	85	0.116005	0.890979	0.804	1	-0.196
13230	ENSG00000186184	NA	chr13	+	28222515	28222586	28196011	28196146	28239822	28241547	13230	42	0	28	1	128	85	0.300612	0.890979	1	0.949	0.051
13231	ENSG00000186184	NA	chr13	+	28222515	28222590	28196022	28196146	28239822	28241548	13231	77	0	56	1	136	85	0.395866	0.890979	1	0.972	0.028
13244	ENSG00000220804	NA	chr2	+	243037037	243037178	243030834	243030952	243056789	243056892	13244	2	0	0	1	212	85	0.223344	0.890979	1	0	1
1324	ENSG00000090612	NA	chr12	+	133770013	133770119	133768306	133768589	133778729	133778896	1324	22	10	25	4	177	85	0.111035	0.890979	0.514	0.75	-0.236
13255	ENSG00000111247	NA	chr12	+	4654384	4654478	4652928	4653070	4654947	4654998	13255	0	3	1	0	129	44	0.144926	0.890979	0	1	-1
13256	ENSG00000111247	NA	chr12	+	4654384	4654478	4652928	4653070	4655474	4655584	13256	0	32	1	3	170	85	0.0868861	0.890979	0	0.143	-0.143
13259	ENSG00000111247	NA	chr12	+	4654947	4654998	4652928	4653077	4655474	4655584	13259	3	2	0	1	88	85	0.401185	0.890979	0.592	0	0.592
1327	ENSG00000172986	NA	chr3	+	73006379	73006503	73004365	73004500	73016697	73016870	1327	23	0	14	1	195	85	0.286465	0.890979	1	0.859	0.141
13280	ENSG00000258677	NA	chr8	-	74737381	74737484	74722708	74722864	74742615	74742707	13280	114	1	104	4	174	85	0.159307	0.890979	0.982	0.927	0.055
13288	ENSG00000164941	NA	chr8	+	95862143	95862319	95861689	95861760	95863780	95863914	13288	145	0	77	1	226	64	0.280136	0.890979	1	0.956	0.044
1328	ENSG00000172986	NA	chr3	+	72971354	72971486	72957172	72957710	73004248	73004332	1328	21	2	11	0	195	77	0.339134	0.890979	0.806	1	-0.194
1329	ENSG00000069431	NA	chr12	-	21970120	21970241	21968696	21968827	21971083	21971185	1329	40	0	11	1	192	85	0.16027	0.890979	1	0.83	0.17
132	ENSG00000050820	NA	chr16	-	75270779	75270896	75268786	75269884	75271080	75271242	132	79	3	51	0	188	85	0.148808	0.890979	0.923	1	-0.077
13303	ENSG00000020426	NA	chr14	+	61285439	61285565	61278704	61278845	61346431	61346553	13303	155	0	86	1	197	85	0.400111	0.890979	1	0.974	0.026
13307	ENSG00000144118	NA	chr2	+	121043449	121043658	121036193	121036354	121047155	121047333	13307	456	1	198	2	280	85	0.225243	0.890979	0.993	0.968	0.025
1330	ENSG00000069431	NA	chr12	-	22001083	22001180	21998536	21998766	22005030	22005156	1330	57	0	16	1	170	85	0.157824	0.890979	1	0.889	0.111
13317	ENSG00000107185	NA	chr9	+	35750239	35750376	35749733	35749868	35750654	35750738	13317	46	3	30	0	200	77	0.154522	0.890979	0.855	1	-0.145
13321	ENSG00000172660	NA	chr17	+	34171480	34172042	34171283	34171372	34173909	34174038	13321	42	2	22	0	630	82	0.338656	0.890979	0.732	1	-0.268
13324	ENSG00000198718	NA	chr14	+	45496501	45496677	45494985	45495075	45497378	45497532	13324	32	0	24	1	245	83	0.320808	0.890979	1	0.89	0.11
13334	ENSG00000197362	NA	chr7	-	148777682	148777809	148771477	148771630	148787714	148787797	13334	9	2	14	0	189	76	0.129189	0.890979	0.644	1	-0.356
1333	ENSG00000069431	NA	chr12	-	22017372	22017411	22015886	22015988	22025558	22025664	1333	1	0	0	3	64	85	0.170628	0.890979	1	0	1
13342	ENSG00000108588	NA	chr17	-	61850136	61850223	61843271	61843554	61850771	61850930	13342	4	89	0	44	160	85	0.23137	0.890979	0.023	0	0.023
13351	ENSG00000083312	NA	chr5	+	72185612	72185784	72183904	72184130	72187636	72187723	13351	719	0	244	1	238	80	0.158075	0.890979	1	0.988	0.012
13359	ENSG00000234456	NA	chr7	+	79099909	79099995	79088162	79088315	79100098	79100516	13359	25	1	16	4	158	85	0.0964239	0.890979	0.931	0.683	0.248
1335	ENSG00000163832	NA	chr3	-	47545819	47545938	47537130	47537687	47551673	47551744	1335	29	0	22	1	169	64	0.32329	0.890979	1	0.893	0.107
1336	ENSG00000163832	NA	chr3	-	47544614	47544939	47543139	47543341	47545819	47545938	1336	0	52	2	41	396	85	0.222458	0.890979	0	0.01	-0.01
13376	ENSG00000197442	NA	chr6	-	137026247	137026271	137019626	137019820	137041587	137041727	13376	7	0	1	1	34	85	0.137972	0.890979	1	0.714	0.286
13379	ENSG00000069966	NA	chr15	-	52427809	52427953	52425574	52425666	52433336	52433469	13379	34	0	29	1	215	85	0.341874	0.890979	1	0.92	0.08
13382	ENSG00000097033	NA	chr1	+	87207890	87208119	87200761	87200862	87208810	87208951	13382	725	5	384	0	300	85	0.160204	0.890979	0.976	1	-0.024
13389	ENSG00000116679	NA	chr1	-	185275616	185275757	185274667	185274775	185276145	185276271	13389	22	81	17	85	212	85	0.396759	0.890979	0.098	0.074	0.024
1339	ENSG00000163832	NA	chr3	-	47539775	47539922	47537435	47537687	47543139	47543341	1339	123	0	60	2	218	85	0.0770062	0.890979	1	0.921	0.079
133	ENSG00000050820	NA	chr16	-	75271080	75271242	75268786	75269884	75276367	75276988	133	67	2	37	0	233	85	0.298617	0.890979	0.924	1	-0.076
13406	ENSG00000171456	NA	chr20	+	31017703	31017856	31017140	31017234	31019123	31019287	13406	20	1	9	3	224	85	0.120115	0.890979	0.884	0.532	0.352
13413	ENSG00000213047	NA	chr1	-	197627429	197627499	197621364	197621445	197641166	197641286	13413	4	1	8	0	115	74	0.284864	0.890979	0.72	1	-0.28
13415	ENSG00000111674	NA	chr12	+	7031218	7031327	7030743	7030945	7031506	7031565	13415	23	1	21	0	147	52	0.406931	0.890979	0.891	1	-0.109
1341	ENSG00000163832	NA	chr3	-	47551638	47551744	47545819	47545938	47552637	47552705	1341	15	2	5	2	153	61	0.375285	0.890979	0.749	0.499	0.25
1343	ENSG00000130703	NA	chr20	+	60839684	60839774	60838671	60838747	60847180	60847315	1343	0	12	1	11	150	69	0.378268	0.890979	0	0.04	-0.04
13458	ENSG00000214078	NA	chr20	-	34246851	34246936	34220716	34220845	34252723	34252759	13458	4	27	6	21	100	29	0.360459	0.890979	0.041	0.077	-0.036
13464	ENSG00000153037	NA	chr5	+	112200317	112200429	112200153	112200225	112227299	112228776	13464	96	2	60	0	163	65	0.270593	0.890979	0.95	1	-0.05
13465	ENSG00000153037	NA	chr5	+	112198204	112198280	112197001	112197114	112200153	112200225	13465	86	2	48	0	118	65	0.305744	0.890979	0.959	1	-0.041
13466	ENSG00000240859	NA	chr7	+	152440	152547	149730	150132	153408	153490	13466	2	0	1	1	168	75	0.38729	0.890979	1	0.309	0.691
13468	ENSG00000133816	NA	chr11	+	12277189	12277297	12270730	12270793	12278331	12278515	13468	4	6	12	9	150	56	0.392978	0.890979	0.199	0.332	-0.133
13470	ENSG00000133816	NA	chr11	+	12159936	12160011	12132137	12132273	12183625	12183966	13470	7	0	36	9	136	85	0.168559	0.890979	1	0.714	0.286
13474	ENSG00000133816	NA	chr11	+	12270730	12270793	12260982	12261132	12278331	12278518	13474	13	22	27	83	112	85	0.158828	0.890979	0.31	0.198	0.112
1347	ENSG00000146067	NA	chr5	-	176958953	176959201	176958282	176958522	176959443	176959642	1347	5	7	5	2	319	85	0.232206	0.890979	0.16	0.4	-0.24
13486	ENSG00000013375	NA	chr6	-	83881638	83881778	83880091	83880197	83884092	83884773	13486	231	8	98	1	211	85	0.205746	0.890979	0.921	0.975	-0.054
13488	ENSG00000013375	NA	chr6	-	83900905	83901042	83900527	83900733	83902897	83902953	13488	13	285	5	67	172	49	0.386898	0.890979	0.013	0.021	-0.008
13489	ENSG00000013375	NA	chr6	-	83900905	83901042	83898332	83898517	83902897	83902953	13489	4	3	3	10	172	49	0.15061	0.890979	0.275	0.079	0.196
13492	ENSG00000013375	NA	chr6	-	83900527	83900733	83898332	83898513	83902897	83903012	13492	624	1	177	2	277	85	0.147677	0.890979	0.995	0.964	0.031
13493	ENSG00000013375	NA	chr6	-	83881655	83881778	83880023	83880197	83884092	83884206	13493	484	8	182	1	194	85	0.25816	0.890979	0.964	0.988	-0.024
13496	ENSG00000150455	NA	chr11	+	126161319	126161464	126160697	126160856	126162371	126162582	13496	2	4	0	3	216	85	0.293987	0.890979	0.164	0	0.164
1349	ENSG00000146067	NA	chr5	-	176974168	176974229	176965905	176966148	176981249	176981459	1349	0	5	1	0	108	85	0.110305	0.890979	0	1	-1
13506	ENSG00000063046	NA	chr12	+	53421565	53421703	53416276	53416411	53421798	53421972	13506	1312	5	906	8	209	85	0.143383	0.890979	0.991	0.979	0.012
13511	ENSG00000187961	NA	chr1	+	899486	899547	899299	899388	899728	899910	13511	7	4	2	0	105	82	0.363619	0.890979	0.577	1	-0.423
13512	ENSG00000187961	NA	chr1	+	899486	899560	899299	899388	899728	899910	13512	10	4	5	0	131	82	0.186004	0.890979	0.61	1	-0.39
1351	ENSG00000146067	NA	chr5	-	176958282	176958522	176951185	176952206	176959443	176959534	1351	17	1	14	4	310	84	0.168168	0.890979	0.822	0.487	0.335
13522	ENSG00000185787	NA	chr15	+	79177308	79177425	79172853	79172921	79178482	79178569	13522	54	172	28	140	159	56	0.0800755	0.890979	0.1	0.066	0.034
13534	ENSG00000115392	NA	chr2	-	58421363	58421408	58392858	58393009	58425728	58425797	13534	3	5	0	2	53	62	0.365018	0.890979	0.412	0	0.412
1353	ENSG00000146067	NA	chr5	-	176958953	176959132	176958282	176958522	176959443	176959642	1353	5	7	5	2	250	85	0.233769	0.890979	0.195	0.459	-0.264
13542	ENSG00000025293	NA	chr20	+	34458876	34459056	34457451	34457473	34459571	34459815	13542	57	0	31	1	181	15	0.277766	0.890979	1	0.72	0.28
13554	ENSG00000143624	NA	chr1	+	153736307	153736362	153735708	153735838	153736593	153736697	13554	28	0	20	1	96	85	0.311253	0.890979	1	0.947	0.053
13561	ENSG00000165338	NA	chr10	+	93247438	93247535	93244936	93245060	93250956	93251064	13561	14	2	17	0	170	85	0.155645	0.890979	0.778	1	-0.222
13574	ENSG00000154710	NA	chr7	+	66260497	66260579	66240213	66240380	66262360	66262493	13574	51	0	31	1	150	85	0.282458	0.890979	1	0.946	0.054
13578	ENSG00000154710	NA	chr7	+	66233817	66234012	66205719	66205779	66236869	66237065	13578	23	51	5	23	234	53	0.178103	0.890979	0.093	0.047	0.046
13580	ENSG00000154710	NA	chr7	+	66235309	66235454	66233817	66234012	66236869	66237022	13580	33	4	9	0	216	85	0.300968	0.890979	0.765	1	-0.235
13581	ENSG00000154710	NA	chr7	+	66235309	66235454	66205719	66205779	66236869	66237022	13581	22	51	6	23	184	53	0.336777	0.890979	0.111	0.07	0.041
1358	ENSG00000145723	NA	chr5	-	102433017	102433194	102432244	102432530	102433293	102433485	1358	27	0	10	1	248	85	0.210705	0.890979	1	0.774	0.226
13595	ENSG00000154832	NA	chr18	-	47812391	47812627	47812118	47812298	47812908	47813009	13595	66	0	24	1	307	85	0.191022	0.890979	1	0.869	0.131
135	ENSG00000050820	NA	chr16	-	75286132	75286296	75276811	75276988	75299722	75299846	135	2	17	4	6	235	85	0.0809343	0.890979	0.041	0.194	-0.153
13602	ENSG00000135241	NA	chr7	-	108161919	108161965	108154879	108155891	108166472	108166568	13602	18	4	13	1	78	85	0.365641	0.890979	0.831	0.934	-0.103
13611	ENSG00000157796	NA	chr4	+	39218753	39218860	39217715	39217830	39219602	39219725	13611	24	1	25	0	178	85	0.369586	0.890979	0.92	1	-0.08
13620	ENSG00000131018	NA	chr6	-	152451854	152451913	152442821	152443811	152453256	152453349	13620	11	0	7	1	104	85	0.304959	0.890979	1	0.851	0.149
13627	ENSG00000131018	NA	chr6	-	152690106	152690262	152688352	152688517	152690605	152690749	13627	37	1	33	3	227	85	0.301904	0.890979	0.933	0.805	0.128
13631	ENSG00000131018	NA	chr6	-	152819876	152819927	152809530	152809638	152823767	152823877	13631	0	3	1	0	88	85	0.166236	0.890979	0	1	-1
13634	ENSG00000160408	NA	chr9	-	130660104	130660289	130658520	130658611	130661781	130661814	13634	6	7	5	13	196	25	0.304738	0.890979	0.099	0.047	0.052
13637	ENSG00000160408	NA	chr9	-	130660234	130660289	130658520	130658611	130661781	130661883	13637	14	7	14	13	95	84	0.313259	0.890979	0.639	0.488	0.151
13647	ENSG00000060339	NA	chr10	+	70482211	70482334	70480970	70481039	70496632	70496805	13647	107	5	31	0	171	62	0.194078	0.890979	0.886	1	-0.114
13651	ENSG00000060339	NA	chr10	+	70516029	70516240	70515126	70515293	70517050	70517134	13651	172	1	87	3	274	77	0.109206	0.890979	0.98	0.891	0.089
13653	ENSG00000092871	NA	chr17	-	33341758	33341782	33333008	33339168	33343388	33343599	13653	16	5	7	0	34	85	0.130501	0.890979	0.889	1	-0.111
13654	ENSG00000092871	NA	chr17	-	33348389	33348800	33344541	33344625	33353392	33353580	13654	150	7	26	0	474	77	0.240342	0.890979	0.777	1	-0.223
13657	ENSG00000068308	NA	chrX	-	48793461	48793629	48792226	48792291	48801450	48801544	13657	2	18	0	17	212	58	0.263035	0.890979	0.03	0	0.03
13668	ENSG00000126001	NA	chr20	+	34065695	34065926	34064273	34064420	34067055	34067249	13668	48	0	8	1	302	85	0.117431	0.890979	1	0.692	0.308
13692	ENSG00000176894	NA	chr12	+	133272469	133272632	133266899	133266962	133281204	133281484	13692	27	2	15	0	205	56	0.322313	0.890979	0.787	1	-0.213
13693	ENSG00000176894	NA	chr12	+	133277835	133277955	133272469	133272632	133281204	133281486	13693	35	2	16	0	191	85	0.359435	0.890979	0.886	1	-0.114
13695	ENSG00000139350	NA	chr12	+	97301381	97301634	97301015	97301078	97303529	97303673	13695	75	3	41	0	295	56	0.19186	0.890979	0.826	1	-0.174
13697	ENSG00000139350	NA	chr12	+	97313762	97313903	97301381	97301634	97328753	97328983	13697	50	0	18	1	212	85	0.18952	0.890979	1	0.878	0.122
13698	ENSG00000139350	NA	chr12	+	97301381	97301402	97301007	97301078	97303529	97303673	13698	16	3	7	0	14	64	0.271191	0.890979	0.961	1	-0.039
13714	ENSG00000104756	NA	chr8	-	25307895	25307997	25303644	25303766	25315714	25315796	13714	13	20	2	10	163	75	0.153232	0.890979	0.23	0.084	0.146
13748	ENSG00000175063	NA	chr20	+	44443022	44443109	44442075	44442103	44444179	44444384	13748	197	3	17	1	96	21	0.340904	0.890979	0.935	0.788	0.147
13757	ENSG00000164106	NA	chr4	-	174310745	174311043	174309312	174309546	174312323	174312579	13757	1	7	0	9	369	85	0.389031	0.890979	0.032	0	0.032
1377	ENSG00000164182	NA	chr5	+	60368951	60369041	60240955	60241209	60448530	60448853	1377	132	3	56	0	166	85	0.250278	0.890979	0.958	1	-0.042
13786	ENSG00000171603	NA	chr1	-	9797555	9797612	9795942	9796100	9801151	9801314	13786	58	2	61	0	100	85	0.19691	0.890979	0.961	1	-0.039
13792	ENSG00000070061	NA	chr9	-	111693276	111693481	111692048	111692201	111696143	111696396	13792	128	0	48	1	276	85	0.207754	0.890979	1	0.937	0.063
13803	ENSG00000148908	NA	chr10	-	121275020	121275164	121259436	121259771	121285543	121285630	13803	243	1	37	1	210	80	0.241988	0.890979	0.989	0.934	0.055
13805	ENSG00000083168	NA	chr8	-	41907093	41907225	41905895	41906820	41909418	41909505	13805	18	19	4	9	198	80	0.274941	0.890979	0.277	0.152	0.125
13818	ENSG00000084734	NA	chr2	+	27729654	27729752	27729347	27729446	27730101	27730178	13818	1	1	4	0	155	70	0.253401	0.890979	0.311	1	-0.689
13821	ENSG00000106701	NA	chr9	+	108246661	108246783	108234184	108234286	108268679	108268889	13821	5	0	4	1	193	85	0.393819	0.890979	1	0.638	0.362
13840	ENSG00000144401	NA	chr2	-	208485364	208485418	208477446	208478167	208486529	208486641	13840	2	6	0	3	94	85	0.390595	0.890979	0.232	0	0.232
13852	ENSG00000251569	NA	chr2	+	170350250	170350346	170349383	170349519	170355995	170356130	13852	10	0	8	1	170	85	0.359973	0.890979	1	0.8	0.2
13854	ENSG00000138757	NA	chr4	-	76619981	76620113	76587114	76587233	76649459	76649629	13854	9	39	1	17	203	85	0.168439	0.890979	0.088	0.024	0.064
13856	ENSG00000138757	NA	chr4	-	76649239	76649360	76587114	76587233	76649459	76649654	13856	22	39	16	17	192	85	0.24887	0.890979	0.2	0.294	-0.094
1385	ENSG00000143252	NA	chr1	+	161326466	161326630	161310383	161310445	161332118	161332251	1385	111	1	70	3	205	55	0.166474	0.890979	0.968	0.862	0.106
1386	ENSG00000143252	NA	chr1	+	161326467	161326630	161310383	161310445	161332118	161332447	1386	90	1	57	3	204	55	0.170005	0.890979	0.96	0.837	0.123
13881	ENSG00000103342	NA	chr16	-	11988810	11988844	11984918	11984996	11990414	11990639	13881	130	0	49	1	40	71	0.167123	0.890979	1	0.989	0.011
13907	ENSG00000088298	NA	chr20	-	33719444	33719586	33714053	33714178	33722540	33722752	13907	69	1	79	0	213	85	0.374604	0.890979	0.965	1	-0.035
13908	ENSG00000088298	NA	chr20	-	33719444	33719586	33714053	33714178	33725682	33725808	13908	42	0	49	2	213	85	0.19986	0.890979	1	0.907	0.093
13909	ENSG00000088298	NA	chr20	-	33719444	33719586	33714053	33714178	33730175	33730281	13909	42	0	49	1	213	85	0.406819	0.890979	1	0.951	0.049
13910	ENSG00000088298	NA	chr20	-	33721907	33721958	33719444	33719586	33722540	33722752	13910	2	27	0	31	88	85	0.153329	0.890979	0.067	0	0.067
13914	ENSG00000088298	NA	chr20	-	33722540	33722752	33714053	33714178	33725682	33725808	13914	82	0	94	2	283	85	0.194883	0.890979	1	0.934	0.066
13921	ENSG00000138092	NA	chr2	+	25016720	25016834	25016174	25016370	25022543	25022663	13921	41	13	8	6	185	85	0.189082	0.890979	0.592	0.38	0.212
13938	ENSG00000130669	NA	chr19	+	39663557	39664016	39660171	39660397	39664215	39664650	13938	43	3	13	0	530	85	0.362312	0.890979	0.697	1	-0.303
13940	ENSG00000023516	NA	chr13	+	42891663	42891824	42888029	42888076	42893223	42897396	13940	99	3	45	0	187	40	0.22949	0.890979	0.876	1	-0.124
13941	ENSG00000023516	NA	chr13	+	42887182	42887266	42882589	42882745	42888029	42888076	13941	12	15	12	9	109	40	0.393304	0.890979	0.227	0.329	-0.102
13943	ENSG00000023516	NA	chr13	+	42860121	42860171	42846288	42846364	42860435	42860535	13943	14	1	7	2	70	69	0.312731	0.890979	0.932	0.775	0.157
13953	ENSG00000151491	NA	chr12	-	15818689	15818826	15814959	15815033	15819373	15819456	13953	116	1	199	0	181	58	0.400989	0.890979	0.974	1	-0.026
13957	ENSG00000104880	NA	chr19	+	7509089	7509340	7506797	7506938	7511928	7512054	13957	80	1	83	0	322	85	0.369257	0.890979	0.955	1	-0.045
13958	ENSG00000137106	NA	chr9	+	37424841	37424972	37422710	37422802	37425918	37426647	13958	90	4	61	0	202	85	0.0802931	0.890979	0.904	1	-0.096
13962	ENSG00000072609	NA	chr12	-	133447309	133447369	133438052	133438220	133448870	133448980	13962	14	3	5	0	106	85	0.330511	0.890979	0.789	1	-0.211
13971	ENSG00000183250	NA	chr21	-	46357453	46357597	46355659	46355805	46359507	46359828	13971	3	0	0	1	215	85	0.173801	0.890979	1	0	1
13973	ENSG00000158006	NA	chr1	-	26323938	26324112	26317217	26317354	26324515	26324546	13973	0	5	2	2	184	24	0.0962946	0.890979	0	0.115	-0.115
13984	ENSG00000077380	NA	chr2	+	172544980	172545158	172544819	172544868	172546656	172546773	13984	7	3	3	0	206	42	0.32631	0.890979	0.322	1	-0.678
13985	ENSG00000077380	NA	chr2	+	172569276	172569336	172563796	172563887	172571837	172571953	13985	2	7	1	12	105	84	0.371554	0.890979	0.186	0.063	0.123
13992	ENSG00000145016	NA	chr3	-	197444847	197445001	197431962	197432046	197463525	197463590	13992	6	2	5	0	190	50	0.276615	0.890979	0.441	1	-0.559
13994	ENSG00000145016	NA	chr3	-	197417944	197418019	197411027	197411088	197420585	197420687	13994	2	3	3	0	105	54	0.128133	0.890979	0.255	1	-0.745
13995	ENSG00000166025	NA	chr11	+	94528176	94528326	94501536	94501726	94532555	94532705	13995	59	1	67	3	221	85	0.405978	0.890979	0.958	0.896	0.062
13996	ENSG00000105778	NA	chr7	+	32584305	32584391	32582752	32582873	32588458	32588530	13996	51	0	21	1	138	65	0.208091	0.890979	1	0.908	0.092
13997	ENSG00000105778	NA	chr7	+	32609631	32609766	32598540	32599076	32612810	32613030	13997	66	0	29	1	206	85	0.219413	0.890979	1	0.923	0.077
14000	ENSG00000105778	NA	chr7	+	32619830	32619884	32615566	32615684	32620413	32620502	14000	38	2	14	0	91	82	0.406582	0.890979	0.945	1	-0.055
14025	ENSG00000119397	NA	chr9	+	123898083	123898260	123886208	123886362	123900822	123900957	14025	10	0	2	1	248	85	0.181281	0.890979	1	0.407	0.593
14026	ENSG00000119397	NA	chr9	+	123880623	123880818	123877368	123877478	123886208	123886362	14026	9	0	4	1	266	85	0.277783	0.890979	1	0.561	0.439
14028	ENSG00000119397	NA	chr9	+	123880618	123880818	123877368	123877478	123886208	123886362	14028	6	0	4	1	271	85	0.360326	0.890979	1	0.556	0.444
14031	ENSG00000038532	NA	chr16	+	11129903	11129949	11118677	11118778	11133610	11133733	14031	0	11	1	7	78	85	0.302652	0.890979	0	0.135	-0.135
14032	ENSG00000038532	NA	chr16	+	11268010	11268134	11260244	11260409	11272191	11276038	14032	0	4	1	3	195	85	0.358516	0.890979	0	0.127	-0.127
14036	ENSG00000187240	NA	chr11	+	103026059	103026230	103025423	103025538	103027116	103027499	14036	44	0	14	1	242	85	0.178664	0.890979	1	0.831	0.169
14042	ENSG00000132386	NA	chr17	+	1670196	1670288	1665252	1665407	1673145	1673344	14042	56	2	140	0	170	85	0.0687543	0.890979	0.933	1	-0.067
14075	ENSG00000174851	NA	chr11	-	66055551	66055763	66055282	66055387	66056425	66056478	14075	605	3	255	0	244	46	0.305311	0.890979	0.974	1	-0.026
14084	ENSG00000090054	NA	chr9	-	94877203	94877348	94874736	94874844	94877595	94877664	14084	4	69	0	60	193	62	0.278722	0.890979	0.018	0	0.018
14091	ENSG00000112365	NA	chr6	-	109788855	109788937	109783796	109787777	109796601	109796685	14091	23	0	10	1	142	77	0.228783	0.890979	1	0.844	0.156
14104	ENSG00000150527	NA	chr14	+	39760222	39760315	39748652	39748741	39762474	39762585	14104	19	0	11	1	167	82	0.281066	0.890979	1	0.844	0.156
14106	ENSG00000150527	NA	chr14	+	39760222	39760300	39748652	39748741	39762474	39762585	14106	29	0	18	1	139	82	0.278752	0.890979	1	0.914	0.086
14107	ENSG00000153339	NA	chr18	-	29511291	29511486	29497540	29497630	29522570	29523063	14107	71	2	47	0	264	83	0.25471	0.890979	0.918	1	-0.082
14108	ENSG00000153339	NA	chr18	-	29435622	29435770	29433811	29433908	29437502	29437945	14108	105	0	70	1	219	85	0.336234	0.890979	1	0.964	0.036
14109	ENSG00000153339	NA	chr18	-	29412046	29412136	29409135	29410952	29419274	29419420	14109	81	4	42	0	166	85	0.123019	0.890979	0.912	1	-0.088
14125	ENSG00000142207	NA	chr21	-	33725018	33725215	33723012	33723231	33726241	33726412	14125	104	2	47	0	268	85	0.345818	0.890979	0.943	1	-0.057
14126	ENSG00000142207	NA	chr21	-	33738926	33739064	33735464	33735638	33740711	33740907	14126	84	0	40	1	209	85	0.242569	0.890979	1	0.942	0.058
14127	ENSG00000142207	NA	chr21	-	33694110	33694254	33692840	33692950	33694787	33694894	14127	49	2	20	0	215	85	0.384448	0.890979	0.906	1	-0.094
14138	ENSG00000258555	NA	chr22	+	24807555	24807672	24765185	24765288	24808615	24808675	14138	51	2	45	0	156	53	0.195071	0.890979	0.897	1	-0.103
14153	ENSG00000115464	NA	chr2	-	61610403	61610471	61607303	61607496	61621987	61622137	14153	36	2	43	0	122	85	0.142954	0.890979	0.926	1	-0.074
14155	ENSG00000115464	NA	chr2	-	61512009	61512092	61510543	61510584	61515811	61516012	14155	44	0	21	1	101	34	0.235264	0.890979	1	0.876	0.124
14156	ENSG00000115464	NA	chr2	-	61605497	61605559	61597632	61597714	61607303	61607496	14156	42	0	35	1	100	75	0.363714	0.890979	1	0.963	0.037
14168	ENSG00000084623	NA	chr1	+	32692003	32692131	32690010	32690076	32694099	32694210	14168	908	2	283	2	173	59	0.364941	0.890979	0.994	0.98	0.014
14170	ENSG00000084623	NA	chr1	+	32691749	32691921	32690010	32690076	32692003	32692073	14170	828	3	312	0	195	37	0.408176	0.890979	0.981	1	-0.019
14174	ENSG00000145734	NA	chr5	+	70845246	70845433	70844508	70844572	70848942	70849147	14174	47	0	35	1	230	57	0.316466	0.890979	1	0.897	0.103
14188	ENSG00000100802	NA	chr14	-	23470167	23470246	23468253	23468571	23479225	23479360	14188	0	1	2	0	144	85	0.224851	0.890979	0	1	-1
14211	ENSG00000011638	NA	chr16	+	21185330	21185469	21181757	21181926	21190795	21191937	14211	38	1	36	0	210	85	0.384679	0.890979	0.939	1	-0.061
14212	ENSG00000011638	NA	chr16	+	21178160	21178232	21172405	21172599	21181757	21181926	14212	3	25	0	19	130	85	0.129172	0.890979	0.073	0	0.073
14213	ENSG00000122729	NA	chr9	+	32386368	32386436	32384617	32384733	32405482	32405601	14213	2	36	3	19	122	85	0.286936	0.890979	0.037	0.099	-0.062
14217	ENSG00000117419	NA	chr1	-	44804716	44804994	44785299	44785416	44818521	44818597	14217	179	9	120	3	333	69	0.293394	0.890979	0.805	0.892	-0.087
14220	ENSG00000117419	NA	chr1	-	44707586	44707752	44687175	44687312	44713610	44713674	14220	0	82	2	44	209	57	0.187797	0.890979	0	0.012	-0.012
14221	ENSG00000117419	NA	chr1	-	44804716	44804988	44785299	44785416	44818521	44818597	14221	159	9	105	3	327	69	0.3059	0.890979	0.788	0.881	-0.093
14222	ENSG00000117419	NA	chr1	-	44713610	44713710	44686777	44687312	44750506	44750579	14222	127	0	77	1	152	66	0.369825	0.890979	1	0.971	0.029
14227	ENSG00000234545	NA	chr7	-	92195327	92195375	92190416	92191682	92199136	92199229	14227	33	2	13	0	82	85	0.389263	0.890979	0.945	1	-0.055
14228	ENSG00000234545	NA	chr7	-	92214611	92214710	92210819	92210917	92219581	92219707	14228	2	18	0	10	170	85	0.308092	0.890979	0.053	0	0.053
14233	ENSG00000162604	NA	chr1	-	62189384	62189444	62175000	62175109	62190573	62190816	14233	32	4	42	2	106	85	0.285806	0.890979	0.865	0.944	-0.079
14252	ENSG00000134884	NA	chr13	-	107209906	107209964	107209395	107209479	107211779	107212005	14252	4	52	1	49	94	77	0.216854	0.890979	0.059	0.016	0.043
14261	ENSG00000198858	NA	chr19	-	901421	901546	900828	900952	901975	902130	14261	80	0	47	1	196	85	0.286968	0.890979	1	0.953	0.047
14267	ENSG00000106628	NA	chr7	-	44155713	44155808	44155419	44155492	44156028	44156109	14267	121	2	62	0	140	55	0.323707	0.890979	0.96	1	-0.04
14269	ENSG00000106628	NA	chr7	-	44155713	44155871	44155364	44155492	44156028	44156109	14269	219	2	123	0	218	74	0.35392	0.890979	0.974	1	-0.026
14278	ENSG00000162929	NA	chr2	+	61324834	61324987	61319598	61319722	61330987	61331133	14278	19	5	13	1	224	85	0.276696	0.890979	0.59	0.831	-0.241
14287	ENSG00000117335	NA	chr1	+	207958963	207959027	207958415	207958451	207966863	207968858	14287	38	2	27	0	58	29	0.24336	0.890979	0.905	1	-0.095
14293	ENSG00000005075	NA	chr7	-	102116627	102116717	102114777	102114982	102119254	102119346	14293	186	2	125	3	166	85	0.392255	0.890979	0.979	0.955	0.024
14297	ENSG00000093009	NA	chr22	+	19470212	19470350	19468475	19468568	19471384	19471528	14297	104	4	7	2	209	85	0.0749635	0.890979	0.914	0.587	0.327
1429	ENSG00000094975	NA	chr1	+	172546678	172546699	172544657	172544763	172546903	172546959	1429	3	6	0	9	14	49	0.0741105	0.890979	0.636	0	0.636
14302	ENSG00000088888	NA	chr20	+	3838281	3838456	3835204	3835388	3841978	3842151	14302	89	6	65	1	246	85	0.135179	0.890979	0.837	0.957	-0.12
1430	ENSG00000094975	NA	chr1	+	172569203	172569308	172560123	172560211	172571203	172571358	1430	69	2	27	0	172	81	0.3867	0.890979	0.942	1	-0.058
14316	ENSG00000057252	NA	chr1	+	179292571	179292630	179271811	179271937	179304640	179304792	14316	70	0	30	1	104	85	0.279612	0.890979	1	0.961	0.039
14323	ENSG00000163374	NA	chr1	-	155638417	155638508	155631097	155631214	155640110	155640255	14323	33	0	23	1	168	85	0.299446	0.890979	1	0.921	0.079
1432	ENSG00000094975	NA	chr1	+	172571835	172571927	172571203	172571358	172577886	172577942	1432	38	0	21	1	134	49	0.260717	0.890979	1	0.885	0.115
14331	ENSG00000163374	NA	chr1	-	155638417	155638568	155631097	155631214	155640110	155640255	14331	42	0	25	1	222	85	0.270396	0.890979	1	0.905	0.095
14342	ENSG00000164902	NA	chr5	+	125952941	125953025	125944055	125944176	125960266	125962944	14342	167	2	107	0	154	85	0.386725	0.890979	0.979	1	-0.021
14351	ENSG00000138041	NA	chr2	-	55831113	55831212	55816014	55816092	55842586	55842642	14351	21	0	12	1	120	35	0.286589	0.890979	1	0.778	0.222
14352	ENSG00000138041	NA	chr2	-	55785910	55786104	55774427	55777142	55791448	55791633	14352	266	0	115	2	265	85	0.0889943	0.890979	1	0.949	0.051
14354	ENSG00000144677	NA	chr3	+	37998601	37998634	37988547	37988702	38006061	38006163	14354	3	12	0	7	52	85	0.211302	0.890979	0.29	0	0.29
14355	ENSG00000144677	NA	chr3	+	37953163	37953318	37903668	37903769	37988547	37988662	14355	0	11	1	4	226	85	0.209169	0.890979	0	0.086	-0.086
14365	ENSG00000088325	NA	chr20	+	30330343	30330450	30327073	30327424	30345209	30345385	14365	282	4	50	0	178	85	0.40764	0.890979	0.971	1	-0.029
1436	ENSG00000105655	NA	chr19	-	18547782	18547915	18547139	18547289	18548408	18548570	1436	1	1	2	0	204	85	0.387726	0.890979	0.294	1	-0.706
14372	ENSG00000049618	NA	chr6	+	157357968	157358010	157256599	157256710	157405795	157406039	14372	3	1	2	3	70	85	0.350532	0.890979	0.785	0.447	0.338
14383	ENSG00000185630	NA	chr1	+	164789308	164789421	164781226	164781386	164790773	164790863	14383	19	14	2	6	182	83	0.109741	0.890979	0.382	0.132	0.25
14385	ENSG00000126522	NA	chr7	+	65551730	65551808	65551571	65551649	65552320	65552373	14385	22	2	9	0	89	32	0.406783	0.890979	0.798	1	-0.202
1438	ENSG00000144935	NA	chr3	+	142455220	142455375	142443401	142443573	142462326	142462428	1438	17	2	8	0	226	85	0.376035	0.890979	0.762	1	-0.238
14397	ENSG00000165609	NA	chr10	-	12222393	12222488	12221081	12221131	12226887	12226955	14397	1	25	3	16	104	19	0.188367	0.890979	0.007	0.033	-0.026
1439	ENSG00000144935	NA	chr3	+	142462326	142462428	142455220	142455375	142467099	142467302	1439	2	18	0	7	173	85	0.400011	0.890979	0.052	0	0.052
14402	ENSG00000154814	NA	chr3	+	16313651	16313828	16313165	16313229	16327848	16327955	14402	2	5	0	3	220	57	0.33014	0.890979	0.094	0	0.094
14405	ENSG00000173846	NA	chr1	+	45270321	45270451	45270010	45270173	45270937	45271051	14405	45	3	23	0	201	85	0.207325	0.890979	0.864	1	-0.136
1440	ENSG00000144935	NA	chr3	+	142462326	142462428	142442915	142443573	142467099	142467302	1440	4	9	0	3	173	85	0.284164	0.890979	0.179	0	0.179
1441	ENSG00000144935	NA	chr3	+	142511665	142511809	142509860	142510000	142521010	142521186	1441	50	5	25	0	215	85	0.092912	0.890979	0.798	1	-0.202
14436	ENSG00000081870	NA	chr1	-	54394044	54394113	54389576	54389620	54395711	54395818	14436	94	0	30	1	76	37	0.192109	0.890979	1	0.936	0.064
14437	ENSG00000145390	NA	chr4	+	120156444	120156566	120138704	120138828	120160372	120160496	14437	3	7	0	3	193	85	0.302637	0.890979	0.159	0	0.159
14438	ENSG00000145390	NA	chr4	+	120189422	120189575	120188474	120188637	120190845	120190992	14438	23	0	24	1	224	85	0.393113	0.890979	1	0.901	0.099
1443	ENSG00000135870	NA	chr1	-	173941646	173941765	173939642	173939755	173947625	173947758	1443	33	1	39	0	190	85	0.336778	0.890979	0.937	1	-0.063
14440	ENSG00000145390	NA	chr4	+	120135224	120135377	120133790	120134028	120138704	120138828	14440	4	15	3	3	224	85	0.20512	0.890979	0.092	0.275	-0.183
14441	ENSG00000145390	NA	chr4	+	120160372	120161058	120138704	120138828	120166491	120166584	14441	106	2	41	0	757	85	0.403461	0.890979	0.856	1	-0.144
1444	ENSG00000135870	NA	chr1	-	173912579	173912753	173910402	173910518	173915613	173915746	1444	41	0	46	1	245	85	0.397806	0.890979	1	0.941	0.059
14456	ENSG00000075292	NA	chr2	+	71649943	71651168	71645731	71645769	71651779	71651845	14456	666	0	474	1	1216	5	0.334207	0.890979	1	0.661	0.339
1445	ENSG00000105926	NA	chr7	+	24663680	24663775	24663284	24663403	24681334	24681431	1445	0	41	2	25	170	85	0.152262	0.890979	0	0.038	-0.038
14460	ENSG00000164221	NA	chr5	-	114605399	114605495	114604578	114604697	114606909	114607323	14460	11	4	10	1	170	85	0.28422	0.890979	0.579	0.833	-0.254
14469	ENSG00000087087	NA	chr7	+	100485877	100486004	100485662	100485764	100486094	100486285	14469	145	4	65	0	198	85	0.151977	0.890979	0.94	1	-0.06
1446	ENSG00000105926	NA	chr7	+	24659670	24659839	24613084	24613212	24663284	24663403	1446	8	3	5	0	240	85	0.220246	0.890979	0.486	1	-0.514
14471	ENSG00000087087	NA	chr7	+	100485898	100486004	100485662	100485764	100486094	100486285	14471	101	4	39	0	177	85	0.182029	0.890979	0.924	1	-0.076
14474	ENSG00000091656	NA	chr8	+	77746356	77746670	77745573	77745642	77754890	77755007	14474	1	3	1	0	362	62	0.273895	0.890979	0.054	1	-0.946
14488	ENSG00000136643	NA	chr1	+	213302869	213303232	213290658	213290752	213341200	213341316	14488	243	0	152	2	434	85	0.107508	0.890979	1	0.937	0.063
1448	ENSG00000105926	NA	chr7	+	24705206	24705306	24703092	24703340	24705639	24705665	1448	60	2	31	0	105	19	0.328694	0.890979	0.844	1	-0.156
14490	ENSG00000115825	NA	chr2	-	37516498	37516656	37513374	37513512	37518010	37518142	14490	93	3	61	0	229	85	0.145062	0.890979	0.92	1	-0.08
14491	ENSG00000115825	NA	chr2	-	37487365	37487527	37486725	37486824	37494572	37494679	14491	119	2	69	0	233	85	0.291667	0.890979	0.956	1	-0.044
14492	ENSG00000115825	NA	chr2	-	37518010	37518142	37513374	37513512	37520275	37520414	14492	26	2	26	0	203	85	0.179816	0.890979	0.845	1	-0.155
14493	ENSG00000115825	NA	chr2	-	37505008	37505132	37502909	37502987	37506888	37507072	14493	131	2	56	0	181	71	0.369433	0.890979	0.963	1	-0.037
14497	ENSG00000116586	NA	chr1	+	156027768	156027858	156025286	156025466	156028105	156028297	14497	128	2	96	0	166	85	0.283857	0.890979	0.97	1	-0.03
14505	ENSG00000171097	NA	chr9	-	131609711	131609922	131608958	131609138	131644175	131644210	14505	5	1	0	1	225	28	0.206807	0.890979	0.384	0	0.384
14518	ENSG00000068745	NA	chr3	-	48731891	48731958	48730885	48731673	48732522	48732854	14518	2	1	2	9	120	85	0.158578	0.890979	0.586	0.136	0.45
1451	ENSG00000256349	NA	chr11	+	66278675	66278710	66278483	66278560	66281876	66282149	1451	6	2	4	0	41	70	0.30467	0.890979	0.837	1	-0.163
14525	ENSG00000068745	NA	chr3	-	48752747	48752960	48732601	48732851	48754589	48754649	14525	10	16	7	19	252	53	0.384147	0.890979	0.116	0.072	0.044
14547	ENSG00000136738	NA	chr10	+	17742189	17742278	17738773	17738868	17746429	17746517	14547	78	0	46	1	160	81	0.301355	0.890979	1	0.959	0.041
14555	ENSG00000169764	NA	chr2	+	64069672	64069733	64069514	64069571	64083439	64083567	14555	1	0	0	2	73	50	0.215134	0.890979	1	0	1
14558	ENSG00000169764	NA	chr2	+	64084962	64085070	64068102	64068366	64109599	64109785	14558	255	4	101	0	179	85	0.213088	0.890979	0.968	1	-0.032
14617	ENSG00000101972	NA	chrX	+	123224703	123224814	123224424	123224614	123227867	123227994	14617	33	63	15	45	182	85	0.218565	0.890979	0.197	0.135	0.062
14619	ENSG00000101972	NA	chrX	+	123155216	123155281	123095588	123095706	123156380	123156521	14619	16	22	7	23	116	85	0.107833	0.890979	0.348	0.182	0.166
14623	ENSG00000101972	NA	chrX	+	123217270	123217399	123215229	123215378	123220396	123220620	14623	137	2	110	0	200	85	0.255263	0.890979	0.967	1	-0.033
14625	ENSG00000185485	NA	chr3	-	195687170	195687294	195686618	195686957	195690170	195690292	14625	2	1	1	4	195	85	0.247201	0.890979	0.466	0.098	0.368
14627	ENSG00000185485	NA	chr3	-	195712497	195712660	195710982	195711147	195717060	195717159	14627	7	0	6	2	234	85	0.19785	0.890979	1	0.521	0.479
14629	ENSG00000185485	NA	chr3	-	195711464	195711608	195710982	195711147	195712497	195712660	14629	8	4	1	3	215	85	0.18361	0.890979	0.442	0.116	0.326
14630	ENSG00000185485	NA	chr3	-	195711362	195711608	195710982	195711147	195712497	195712660	14630	11	4	1	3	317	85	0.107527	0.890979	0.424	0.082	0.342
14639	ENSG00000147586	NA	chr8	-	80915233	80915415	80831359	80831383	80942288	80942467	14639	293	0	104	1	185	17	0.184065	0.890979	1	0.905	0.095
14640	ENSG00000147586	NA	chr8	-	80915233	80915415	80831359	80831383	80942270	80942506	14640	329	5	119	5	185	17	0.129731	0.890979	0.858	0.686	0.172
14642	ENSG00000147586	NA	chr8	-	80915233	80915355	80831174	80831383	80942288	80942489	14642	231	0	73	1	193	85	0.366199	0.890979	1	0.97	0.03
14646	ENSG00000214063	NA	chr11	+	850287	850367	847196	847300	862549	862741	14646	136	7	147	12	146	85	0.347863	0.890979	0.919	0.877	0.042
1464	ENSG00000113194	NA	chr5	+	175923486	175923664	175920999	175921276	175925914	175925978	1464	382	0	163	2	221	57	0.0998614	0.890979	1	0.955	0.045
14656	ENSG00000127947	NA	chr7	+	77210743	77210820	77200394	77200503	77214859	77214898	14656	14	1	18	0	87	32	0.341471	0.890979	0.837	1	-0.163
14657	ENSG00000127947	NA	chr7	+	77193252	77193512	77166870	77166962	77200394	77200503	14657	2	10	0	14	331	85	0.153977	0.890979	0.049	0	0.049
1465	ENSG00000113194	NA	chr5	+	175913355	175913490	175906188	175906257	175915951	175916028	1465	135	0	78	1	168	47	0.29041	0.890979	1	0.956	0.044
14669	ENSG00000070610	NA	chr9	-	35741668	35741887	35740821	35741061	35744293	35744409	14669	32	1	31	0	290	85	0.388571	0.890979	0.904	1	-0.096
14671	ENSG00000070610	NA	chr9	-	35741668	35741905	35740821	35741061	35744293	35744409	14671	26	1	24	0	308	85	0.406059	0.890979	0.878	1	-0.122
14674	ENSG00000035928	NA	chr4	-	39328182	39328260	39324959	39325037	39329143	39329376	14674	59	0	24	1	128	71	0.213487	0.890979	1	0.93	0.07
14676	ENSG00000035928	NA	chr4	-	39308211	39308321	39306433	39306548	39313064	39313169	14676	52	0	27	2	181	85	0.07861	0.890979	1	0.864	0.136
1467	ENSG00000068354	NA	chrX	+	48417284	48417412	48398157	48398308	48417545	48417734	1467	3	1	6	0	199	85	0.309004	0.890979	0.562	1	-0.438
14681	ENSG00000049323	NA	chr2	+	33477743	33477911	33468728	33468851	33482509	33482578	14681	697	1	127	1	216	62	0.408129	0.890979	0.995	0.973	0.022
14685	ENSG00000049323	NA	chr2	+	33505105	33505225	33500867	33500990	33518226	33518349	14685	631	7	189	0	191	85	0.172517	0.890979	0.976	1	-0.024
14686	ENSG00000049323	NA	chr2	+	33498722	33498848	33488360	33488459	33500031	33500157	14686	836	14	218	1	197	85	0.148303	0.890979	0.963	0.989	-0.026
14692	ENSG00000101126	NA	chr20	-	49545187	49545362	49520425	49520538	49547362	49547750	14692	8	3	7	0	246	85	0.146869	0.890979	0.48	1	-0.52
14697	ENSG00000123643	NA	chr5	+	150831903	150832052	150827187	150827374	150838348	150838496	14697	0	6	1	3	220	85	0.26987	0.890979	0	0.114	-0.114
14721	ENSG00000133606	NA	chr7	-	140174180	140174289	140171682	140171811	140178959	140179155	14721	2	16	0	25	180	85	0.125219	0.890979	0.056	0	0.056
14725	ENSG00000198482	NA	chr19	+	53050764	53050891	53046518	53046600	53056359	53056709	14725	21	4	8	0	188	75	0.225077	0.890979	0.677	1	-0.323
14736	ENSG00000092020	NA	chr14	-	35579024	35579137	35567868	35568590	35579730	35579835	14736	49	0	34	1	184	85	0.299343	0.890979	1	0.94	0.06
14739	ENSG00000111799	NA	chr6	-	75844441	75844571	75843573	75843713	75847152	75847295	14739	105	0	285	3	201	85	0.34293	0.890979	1	0.976	0.024
14751	ENSG00000197713	NA	chr2	+	210868161	210868192	210867373	210867496	210874380	210874460	14751	1	1	2	0	36	73	0.358441	0.890979	0.67	1	-0.33
14763	ENSG00000143190	NA	chr1	+	167210643	167210847	167190131	167190195	167301706	167301772	14763	0	3	1	0	221	31	0.125759	0.890979	0	1	-1
14793	ENSG00000110675	NA	chr11	+	107496122	107496258	107488830	107488932	107501142	107501288	14793	1	0	0	2	207	85	0.203711	0.890979	1	0	1
14794	ENSG00000113845	NA	chr3	+	119219541	119219707	119217398	119217774	119236051	119236162	14794	182	2	112	0	237	85	0.316518	0.890979	0.97	1	-0.03
14796	ENSG00000113845	NA	chr3	+	119232487	119232566	119217413	119217774	119236051	119236162	14796	91	2	71	0	144	85	0.25139	0.890979	0.964	1	-0.036
14799	ENSG00000113845	NA	chr3	+	119222800	119222868	119217427	119217774	119232487	119232566	14799	53	0	49	1	109	72	0.406797	0.890979	1	0.97	0.03
14800	ENSG00000113845	NA	chr3	+	119222800	119222868	119217427	119217774	119236051	119236162	14800	0	2	1	0	122	85	0.215462	0.890979	0	1	-1
14806	ENSG00000173041	NA	chr7	-	64004683	64004810	64004084	64004180	64023302	64023419	14806	12	2	7	0	198	85	0.329268	0.890979	0.72	1	-0.28
1481	ENSG00000175575	NA	chr11	+	73620443	73620638	73611314	73611465	73625457	73625549	1481	43	2	18	0	266	85	0.383869	0.890979	0.873	1	-0.127
14821	ENSG00000181061	NA	chr3	-	42835648	42835791	42827519	42827654	42845927	42845980	14821	556	6	223	1	175	46	0.398276	0.890979	0.961	0.983	-0.022
14837	ENSG00000172785	NA	chr9	-	177722	177820	175697	175784	178815	179028	14837	36	21	25	22	165	80	0.310994	0.890979	0.454	0.355	0.099
1483	ENSG00000185344	NA	chr12	+	124210743	124210832	124207756	124209338	124212329	124212456	1483	52	0	18	1	164	85	0.184365	0.890979	1	0.903	0.097
14843	ENSG00000089094	NA	chr12	-	121881482	121881596	121880794	121880833	121881814	121882075	14843	19	0	5	1	132	32	0.18805	0.890979	1	0.548	0.452
1484	ENSG00000185344	NA	chr12	+	124235656	124235776	124233121	124233332	124236829	124236949	1484	67	2	20	3	191	85	0.102132	0.890979	0.937	0.748	0.189
14858	ENSG00000168056	NA	chr11	-	65313912	65314035	65310897	65311020	65314268	65314391	14858	40	1	45	0	194	85	0.348411	0.890979	0.946	1	-0.054
14862	ENSG00000241990	NA	chr22	+	46451478	46451613	46450339	46450833	46452726	46452825	14862	4	4	2	0	206	85	0.254066	0.890979	0.292	1	-0.708
14865	ENSG00000125304	NA	chr13	+	100211616	100211788	100207789	100207901	100214944	100215645	14865	638	0	726	3	243	85	0.407065	0.890979	1	0.988	0.012
14866	ENSG00000258289	NA	chr14	+	65392727	65392798	65390727	65390844	65410016	65410774	14866	123	4	57	0	128	85	0.155738	0.890979	0.953	1	-0.047
14867	ENSG00000258289	NA	chr14	+	65392727	65392798	65390727	65390844	65398855	65401103	14867	252	38	132	26	128	85	0.339621	0.890979	0.815	0.771	0.044
14872	ENSG00000111912	NA	chr6	+	126176165	126176386	126136436	126136550	126196034	126196114	14872	36	0	21	1	280	73	0.27742	0.890979	1	0.846	0.154
14873	ENSG00000111912	NA	chr6	+	126117825	126117943	126112085	126112213	126136436	126136550	14873	1	5	0	6	189	85	0.357862	0.890979	0.083	0	0.083
14880	ENSG00000125505	NA	chr19	-	54684489	54684850	54682481	54682658	54687403	54687563	14880	75	3	107	1	432	85	0.200516	0.890979	0.831	0.955	-0.124
14886	ENSG00000117614	NA	chr1	-	25555488	25555614	25554608	25554726	25558594	25558702	14886	156	0	153	2	197	85	0.241123	0.890979	1	0.971	0.029
14890	ENSG00000163002	NA	chr2	+	184016235	184016377	183998293	183998351	184022171	184022241	14890	70	0	19	1	157	29	0.161167	0.890979	1	0.778	0.222
14895	ENSG00000169062	NA	chr13	+	115051776	115051875	115048311	115048418	115051993	115052104	14895	20	17	10	4	170	85	0.26912	0.890979	0.37	0.556	-0.186
14900	ENSG00000169062	NA	chr13	+	115056963	115057019	115051993	115052104	115057108	115057267	14900	18	1	19	0	98	85	0.364248	0.890979	0.94	1	-0.06
14901	ENSG00000188352	NA	chr9	+	20978337	20978453	20976418	20976547	20981424	20981685	14901	53	0	39	1	187	85	0.313542	0.890979	1	0.947	0.053
14902	ENSG00000188352	NA	chr9	+	20819794	20819899	20789349	20789607	20820322	20820424	14902	43	4	53	1	176	85	0.134656	0.890979	0.838	0.962	-0.124
14913	ENSG00000106609	NA	chr7	+	66415938	66416122	66413530	66413681	66418212	66418356	14913	374	0	281	2	255	85	0.350511	0.890979	1	0.979	0.021
14929	ENSG00000126214	NA	chr14	+	104153417	104153548	104145720	104145855	104159889	104160080	14929	28	1	26	0	202	85	0.395076	0.890979	0.922	1	-0.078
14931	ENSG00000126214	NA	chr14	+	104151322	104151373	104145720	104145855	104151974	104152523	14931	25	2	14	0	88	85	0.302489	0.890979	0.924	1	-0.076
14939	ENSG00000126214	NA	chr14	+	104158695	104158762	104145734	104145882	104166991	104167064	14939	0	13	2	15	101	66	0.207002	0.890979	0	0.08	-0.08
14941	ENSG00000145244	NA	chr4	-	47655569	47655677	47647097	47647211	47663727	47663873	14941	0	1	1	0	179	85	0.333245	0.890979	0	1	-1
14946	ENSG00000143157	NA	chr1	+	166816730	166816829	166810191	166810325	166818174	166819948	14946	65	1	23	2	170	85	0.17579	0.890979	0.97	0.852	0.118
14948	ENSG00000151881	NA	chr5	-	43453759	43454145	43446443	43446659	43483923	43483987	14948	199	2	115	0	429	57	0.283203	0.890979	0.93	1	-0.07
14949	ENSG00000151881	NA	chr5	-	43453759	43454145	43446443	43446659	43476215	43476360	14949	180	0	106	2	457	85	0.0907068	0.890979	1	0.908	0.092
14951	ENSG00000151881	NA	chr5	-	43479991	43480089	43453759	43454145	43483923	43483959	14951	6	21	1	12	114	29	0.255406	0.890979	0.068	0.021	0.047
14961	ENSG00000248487	NA	chr3	+	52014408	52014644	52012274	52012390	52014851	52015212	14961	30	2	43	0	307	85	0.119621	0.890979	0.806	1	-0.194
14963	ENSG00000100991	NA	chr20	-	33622925	33623111	33608992	33609159	33632307	33632515	14963	218	2	98	0	257	85	0.391015	0.890979	0.973	1	-0.027
14968	ENSG00000156162	NA	chr8	+	95746857	95746982	95738629	95738669	95750596	95750687	14968	46	5	31	7	143	32	0.25604	0.890979	0.673	0.498	0.175
14969	ENSG00000156162	NA	chr8	+	95746857	95746982	95738629	95738669	95751640	95751762	14969	33	4	11	0	144	33	0.251772	0.890979	0.654	1	-0.346
14976	ENSG00000156162	NA	chr8	+	95768263	95768387	95751872	95752018	95773927	95774062	14976	56	2	48	0	195	85	0.198276	0.890979	0.924	1	-0.076
14977	ENSG00000156162	NA	chr8	+	95780622	95780781	95778839	95778913	95782679	95782775	14977	60	1	53	0	212	67	0.399251	0.890979	0.95	1	-0.05
14992	ENSG00000164053	NA	chr3	+	48491898	48491981	48491442	48491576	48493134	48493305	14992	0	32	1	8	152	85	0.178845	0.890979	0	0.065	-0.065
14994	ENSG00000070540	NA	chr17	-	66430696	66430767	66429608	66429716	66431760	66431853	14994	86	2	49	4	128	85	0.153998	0.890979	0.966	0.891	0.075
14999	ENSG00000182923	NA	chr3	+	134266176	134266314	134264990	134265130	134267903	134268018	14999	9	18	5	5	209	85	0.372269	0.890979	0.169	0.289	-0.12
149	ENSG00000134352	NA	chr5	-	55264103	55264224	55259973	55260140	55265377	55265683	149	1956	3	296	4	192	85	0.12168	0.890979	0.997	0.97	0.027
15000	ENSG00000182923	NA	chr3	+	134214137	134214206	134204584	134204894	134225950	134226128	15000	12	0	6	1	124	85	0.266181	0.890979	1	0.804	0.196
15004	ENSG00000218336	NA	chr4	+	183601695	183601890	183601476	183601502	183602966	183603167	15004	33	2	53	0	200	19	0.113264	0.890979	0.611	1	-0.389
15007	ENSG00000062650	NA	chr10	-	88232368	88232521	88231964	88232101	88233634	88233730	15007	158	2	69	0	224	85	0.375729	0.890979	0.968	1	-0.032
1501	ENSG00000128581	NA	chr7	-	100962236	100962344	100961404	100961494	100964951	100965078	1501	43	4	30	7	177	83	0.173871	0.890979	0.834	0.668	0.166
15028	ENSG00000213593	NA	chr11	+	57505825	57505902	57505307	57505498	57506135	57506242	15028	190	3	85	0	140	85	0.297807	0.890979	0.975	1	-0.025
15033	ENSG00000196792	NA	chr14	-	31374623	31374764	31371741	31371849	31376082	31376250	15033	126	0	89	1	212	85	0.397738	0.890979	1	0.973	0.027
15044	ENSG00000168538	NA	chr4	+	184607770	184607901	184606423	184606556	184612468	184612624	15044	77	0	63	1	202	85	0.360466	0.890979	1	0.964	0.036
15045	ENSG00000168538	NA	chr4	+	184598610	184598707	184596316	184596390	184600505	184600639	15045	48	0	25	1	152	67	0.245015	0.890979	1	0.917	0.083
15053	ENSG00000151445	NA	chr14	-	77923437	77923708	77920352	77920445	77923837	77923904	15053	16	17	5	15	317	60	0.0923326	0.890979	0.151	0.059	0.092
15054	ENSG00000151445	NA	chr14	-	77917529	77917676	77916056	77916095	77919641	77919727	15054	46	0	29	1	159	26	0.294226	0.890979	1	0.826	0.174
15055	ENSG00000151445	NA	chr14	-	77907408	77907516	77904150	77904224	77908902	77909005	15055	0	1	2	0	161	67	0.22364	0.890979	0	1	-1
15056	ENSG00000151445	NA	chr14	-	77907408	77907436	77904150	77904224	77908902	77909005	15056	2	1	3	0	24	67	0.353872	0.890979	0.848	1	-0.152
15057	ENSG00000151445	NA	chr14	-	77923437	77923756	77920352	77920445	77923837	77923915	15057	15	17	5	15	376	71	0.117593	0.890979	0.143	0.059	0.084
1505	ENSG00000128581	NA	chr7	-	100962236	100962313	100961404	100961494	100964951	100965058	1505	74	4	60	7	138	83	0.238463	0.890979	0.918	0.838	0.08
15078	ENSG00000184271	NA	chr12	-	51585378	51585547	51580718	51584375	51586112	51586254	15078	2	1	6	0	240	85	0.259701	0.890979	0.415	1	-0.585
15080	ENSG00000188725	NA	chr5	-	60458043	60458186	60456914	60457054	60458272	60458295	15080	146	0	76	2	145	16	0.0789226	0.890979	1	0.807	0.193
15084	ENSG00000100330	NA	chr22	+	30418017	30418128	30415468	30416873	30418597	30418686	15084	6	0	5	2	179	82	0.197994	0.890979	1	0.534	0.466
15096	ENSG00000172081	NA	chr19	-	2078138	2078678	2076809	2077012	2085173	2085327	15096	205	0	73	1	611	85	0.185857	0.890979	1	0.91	0.09
15099	ENSG00000142002	NA	chr19	-	4695389	4695567	4694672	4694835	4697562	4697663	15099	113	0	55	1	249	85	0.25534	0.890979	1	0.949	0.051
150	ENSG00000134352	NA	chr5	-	55264103	55264224	55259973	55260140	55272042	55272106	150	993	1	157	1	164	57	0.350189	0.890979	0.997	0.982	0.015
1510	ENSG00000127952	NA	chr7	-	75657959	75658021	75651168	75651310	75659738	75659842	1510	43	0	30	1	110	85	0.324655	0.890979	1	0.959	0.041
15113	ENSG00000120705	NA	chr5	-	137848452	137848643	137847163	137847293	137849256	137849395	15113	914	0	296	1	262	85	0.0823282	0.890979	1	0.99	0.01
1511	ENSG00000127952	NA	chr7	-	75651168	75651310	75634576	75634722	75657959	75657990	1511	40	2	18	0	152	24	0.377549	0.890979	0.759	1	-0.241
15120	ENSG00000185900	NA	chr8	+	42957647	42957743	42952666	42952758	42958670	42958973	15120	81	2	29	0	170	85	0.408432	0.890979	0.953	1	-0.047
15122	ENSG00000011422	NA	chr19	-	44156376	44156523	44152731	44153295	44159590	44159725	15122	605	4	563	0	218	85	0.364583	0.890979	0.983	1	-0.017
15125	ENSG00000011422	NA	chr19	-	44159590	44159725	44156376	44156523	44160630	44160792	15125	660	22	604	14	206	85	0.294816	0.890979	0.925	0.947	-0.022
15136	ENSG00000169231	NA	chr1	-	155173303	155173330	155173013	155173096	155174645	155174748	15136	4	0	3	1	31	76	0.357146	0.890979	1	0.88	0.12
15138	ENSG00000169231	NA	chr1	-	155170884	155170995	155170687	155170795	155171207	155171360	15138	25	0	58	4	182	85	0.165965	0.890979	1	0.871	0.129
15142	ENSG00000169231	NA	chr1	-	155165777	155165917	155165378	155165690	155166831	155167004	15142	23	1	60	0	211	85	0.196965	0.890979	0.903	1	-0.097
15150	ENSG00000160201	NA	chr21	-	44521475	44521542	44520562	44520629	44524424	44524512	15150	10	22	3	14	91	56	0.311643	0.890979	0.219	0.117	0.102
15176	ENSG00000205133	NA	chr8	-	93972728	93972947	93965642	93966792	93978234	93978371	15176	1	34	2	18	290	85	0.297006	0.890979	0.009	0.032	-0.023
15180	ENSG00000205133	NA	chr8	-	93933730	93933888	93929156	93929238	93966633	93966792	15180	9	8	7	13	219	75	0.285513	0.890979	0.278	0.156	0.122
15181	ENSG00000205133	NA	chr8	-	93933730	93933888	93929156	93929238	93978234	93978372	15181	4	1	5	0	219	75	0.398888	0.890979	0.578	1	-0.422
15183	ENSG00000121753	NA	chr1	-	32208438	32208603	32207653	32207818	32209793	32209958	15183	0	1	1	0	236	85	0.327208	0.890979	0	1	-1
15184	ENSG00000121753	NA	chr1	-	32209793	32209958	32208438	32208603	32210248	32210332	15184	1	2	4	0	228	77	0.101652	0.890979	0.144	1	-0.856
15186	ENSG00000121753	NA	chr1	-	32205710	32205779	32205526	32205635	32205947	32206142	15186	7	0	6	1	124	85	0.380359	0.890979	1	0.804	0.196
15190	ENSG00000046647	NA	chrX	-	14044170	14044340	14039582	14039630	14047895	14048011	15190	4	0	3	1	197	41	0.405805	0.890979	1	0.384	0.616
15198	ENSG00000124496	NA	chr6	-	42230997	42231306	42227076	42227461	42232441	42232592	15198	5	0	4	1	380	85	0.405902	0.890979	1	0.472	0.528
15202	ENSG00000114904	NA	chr3	-	52785947	52786352	52780749	52780920	52794810	52794952	15202	137	0	60	1	476	85	0.215112	0.890979	1	0.915	0.085
15208	ENSG00000131374	NA	chr3	-	17560393	17560487	17549965	17550097	17664139	17664257	15208	0	2	2	0	170	85	0.102779	0.890979	0	1	-1
15211	ENSG00000131374	NA	chr3	-	17560393	17560487	17549965	17550097	17665340	17665405	15211	0	8	2	9	143	58	0.211464	0.890979	0	0.083	-0.083
15212	ENSG00000131374	NA	chr3	-	17627844	17628049	17550040	17550097	17783972	17784136	15212	0	2	4	4	241	50	0.229594	0.890979	0	0.172	-0.172
15213	ENSG00000131374	NA	chr3	-	17627844	17628049	17550040	17550097	17665340	17665405	15213	0	8	2	9	214	23	0.345939	0.890979	0	0.023	-0.023
15214	ENSG00000131374	NA	chr3	-	17627844	17628049	17550040	17550097	17664139	17664257	15214	0	2	2	0	241	50	0.0919638	0.890979	0	1	-1
15215	ENSG00000131374	NA	chr3	-	17627844	17628049	17603510	17603634	17783972	17784136	15215	0	1	4	0	276	85	0.144319	0.890979	0	1	-1
15223	ENSG00000131374	NA	chr3	-	17275176	17275242	17255698	17255862	17279654	17279911	15223	3	35	4	13	118	85	0.135028	0.890979	0.058	0.181	-0.123
15226	ENSG00000131374	NA	chr3	-	17665340	17665405	17627844	17628049	17783972	17784056	15226	6	0	5	2	108	77	0.191764	0.890979	1	0.641	0.359
15229	ENSG00000131374	NA	chr3	-	17469941	17470011	17447909	17448018	17549965	17550097	15229	36	1	37	3	126	85	0.361557	0.890979	0.96	0.893	0.067
15240	ENSG00000108848	NA	chr17	+	48826579	48826705	48823902	48824063	48827861	48827911	15240	14	42	9	46	155	43	0.266862	0.890979	0.085	0.051	0.034
15241	ENSG00000108848	NA	chr17	+	48822012	48822174	48821066	48821171	48823080	48823364	15241	84	1	124	0	233	85	0.358694	0.890979	0.968	1	-0.032
1524	ENSG00000068001	NA	chr3	-	50358796	50359204	50356999	50357966	50360083	50360208	1524	49	0	15	1	479	85	0.183732	0.890979	1	0.727	0.273
15257	ENSG00000164978	NA	chr9	+	34336225	34336339	34329503	34329597	34338710	34338845	15257	4	27	0	8	185	85	0.262197	0.890979	0.064	0	0.064
1525	ENSG00000068001	NA	chr3	-	50358998	50359204	50357690	50357966	50360083	50360172	1525	1	0	0	1	274	82	0.322433	0.890979	1	0	1
15260	ENSG00000164978	NA	chr9	+	34338710	34338845	34329503	34329597	34339021	34339164	15260	123	4	35	0	206	85	0.257304	0.890979	0.927	1	-0.073
15261	ENSG00000164978	NA	chr9	+	34336297	34336339	34329503	34329597	34338710	34338845	15261	4	27	0	8	70	85	0.274002	0.890979	0.152	0	0.152
15262	ENSG00000164978	NA	chr9	+	34336226	34336339	34329503	34329597	34338710	34338845	15262	5	27	0	8	184	85	0.202443	0.890979	0.079	0	0.079
15268	ENSG00000139218	NA	chr12	-	46316718	46316937	46316245	46316365	46318510	46318571	15268	137	0	139	1	259	54	0.403168	0.890979	1	0.967	0.033
15271	ENSG00000100300	NA	chr22	+	43555215	43555426	43547519	43547610	43557057	43557196	15271	925	9	627	3	281	84	0.276494	0.890979	0.968	0.984	-0.016
15276	ENSG00000068366	NA	chrX	-	108939372	108939425	108926364	108926601	108976367	108976531	15276	46	6	20	0	92	85	0.0789919	0.890979	0.876	1	-0.124
15284	ENSG00000181381	NA	chr4	-	169298878	169298994	169296527	169296675	169299504	169299626	15284	0	6	3	8	187	85	0.157037	0.890979	0	0.146	-0.146
15301	ENSG00000162851	NA	chr1	-	246707822	246707983	246703861	246704504	246711846	246711909	15301	120	0	40	1	203	56	0.181132	0.890979	1	0.917	0.083
15305	ENSG00000070269	NA	chr14	+	57070532	57070710	57052478	57052630	57072287	57072401	15305	22	1	27	0	249	85	0.340822	0.890979	0.882	1	-0.118
15311	ENSG00000175182	NA	chr3	+	184055098	184055159	184053713	184053911	184059511	184059605	15311	3	2	5	0	108	85	0.156495	0.890979	0.541	1	-0.459
15316	ENSG00000106355	NA	chr7	-	32529075	32529212	32528860	32528956	32529931	32529992	15316	0	68	1	27	177	54	0.17888	0.890979	0	0.011	-0.011
15322	ENSG00000250748	NA	chr12	-	65932463	65932541	65893678	65893864	65963770	65963828	15322	1	13	1	0	108	51	0.0994775	0.890979	0.035	1	-0.965
15337	ENSG00000170264	NA	chr2	-	62065672	62065840	62063144	62063244	62066555	62067716	15337	0	3	1	0	239	85	0.145864	0.890979	0	1	-1
15346	ENSG00000187676	NA	chr13	+	31891702	31891822	31860856	31860956	31897887	31898032	15346	37	1	36	0	191	85	0.378371	0.890979	0.943	1	-0.057
[truncated: 13,371 more rows]

## Sheet: GSvsD44_DM_SE.MATS.ReadsOnTarge
ID	GeneID	geneSymbol	chr	strand	exonStart_0base	exonEnd	upstreamES	upstreamEE	downstreamES	downstreamEE	ID	IC_SAMPLE_1	SC_SAMPLE_1	IC_SAMPLE_2	SC_SAMPLE_2	IncFormLen	SkipFormLen	PValue	FDR	IncLevel1	IncLevel2	IncLevelDifference
38538	ENSG00000124831	NA	chr2	+	238666098	238666191	238664737	238664830	238668706	238668848	38538	4	34	37	24	170	85	3.20525e-07	0.000258941	0.056	0.435	-0.379
38485	ENSG00000128591	NA	chr7	+	128490029	128490128	128489384	128489632	128490437	128490537	38485	47	8	41	51	170	85	4.77113e-07	0.000361353	0.746	0.287	0.459
31730	ENSG00000175061	NA	chr17	+	16342973	16343017	16342640	16342728	16343498	16343567	31730	78	515	84	235	47	58	1.1869e-06	0.000846049	0.157	0.306	-0.149
9355	ENSG00000150093	NA	chr10	-	33195990	33196071	33189246	33190563	33197295	33197462	9355	8	816	55	1069	148	85	1.27386e-06	0.00085759	0.006	0.029	-0.023
17458	ENSG00000135424	NA	chr12	-	56093653	56093773	56092493	56092701	56094045	56094177	17458	21	28	57	10	191	85	1.88142e-06	0.00113995	0.25	0.717	-0.467
9811	ENSG00000072682	NA	chr5	-	131562778	131562914	131554237	131554337	131563482	131563550	9811	211	87	46	58	183	61	1.83929e-06	0.00113995	0.447	0.209	0.238
31432	ENSG00000110841	NA	chr12	+	27808075	27808168	27807654	27807747	27809548	27809663	31432	2	51	21	31	170	85	2.2268e-06	0.00128497	0.019	0.253	-0.234
23343	ENSG00000118705	NA	chr20	+	35866804	35866852	35864982	35865112	35869705	35870022	23343	1	228	21	212	82	85	3.41356e-06	0.00188025	0.005	0.093	-0.088
17460	ENSG00000135424	NA	chr12	-	56094045	56094177	56093653	56093773	56094682	56094938	17460	31	23	12	56	203	85	4.93294e-06	0.00259902	0.361	0.082	0.279
27634	ENSG00000127603	NA	chr1	+	39844132	39844195	39838150	39838268	39844874	39845116	27634	27	14	25	75	112	85	7.42759e-06	0.00375032	0.594	0.202	0.392
22014	ENSG00000086598	NA	chr12	+	124072157	124072178	124071293	124071486	124074888	124074993	22014	1	227	17	185	28	85	1.25579e-05	0.00608705	0.013	0.218	-0.205
16708	ENSG00000151914	NA	chr6	-	56329482	56329554	56328362	56328562	56330875	56330993	16708	5	51	36	55	130	85	2.57414e-05	0.0118919	0.06	0.3	-0.24
9809	ENSG00000072682	NA	chr5	-	131562778	131562951	131554237	131554337	131563482	131563512	9809	189	87	47	58	182	23	2.64962e-05	0.0118919	0.215	0.093	0.122
16661	ENSG00000145362	NA	chr4	+	114299245	114299337	114295919	114296102	114302612	114303099	16661	2	24	14	8	170	85	3.55406e-05	0.0149819	0.04	0.467	-0.427
35581	ENSG00000166913	NA	chr20	+	43516288	43516383	43514351	43514527	43530171	43530397	35581	18	32	5	71	170	85	3.58537e-05	0.0149819	0.22	0.034	0.186
22201	ENSG00000009307	NA	chr1	-	115284147	115284294	115282312	115282511	115292441	115292811	22201	38	374	248	315	218	85	0	0	0.038	0.235	-0.197
24092	ENSG00000197321	NA	chr10	-	29815889	29815985	29813400	29813644	29818633	29818773	24092	14	47	20	10	170	85	6.76056e-05	0.0273082	0.13	0.5	-0.37
27817	ENSG00000011465	NA	chr12	-	91573138	91573463	91572118	91572362	91576431	91576601	27817	2495	1520	301	1643	396	85	0	0	0.261	0.038	0.223
16662	ENSG00000145362	NA	chr4	+	114299245	114299337	114294514	114294605	114302612	114303099	16662	1	22	13	10	169	84	7.59924e-05	0.0297057	0.022	0.393	-0.371
8811	ENSG00000120885	NA	chr8	-	27471094	27471200	27467991	27468117	27472171	27472215	8811	0	376	3	78	129	37	8.02368e-05	0.0303847	0	0.011	-0.011
22011	ENSG00000141380	NA	chr18	-	23615794	23615887	23614968	23615091	23618518	23618623	22011	15	20	32	5	170	85	9.69054e-05	0.0355848	0.273	0.762	-0.489
15950	ENSG00000177409	NA	chr7	-	92776400	92776459	92774697	92775353	92777506	92777658	15950	14	1	16	26	104	85	0.000143243	0.0510535	0.92	0.335	0.585
38126	ENSG00000041982	NA	chr9	-	117819431	117819704	117804497	117804620	117835881	117836145	38126	160	60	28	0	344	85	0.000149	0.0515882	0.397	1	-0.603
10895	ENSG00000120370	NA	chr1	+	170502604	170502792	170501312	170501425	170508350	170508505	10895	7	3	1	21	259	85	0.000161508	0.0528959	0.434	0.015	0.419
4703	ENSG00000073712	NA	chr14	-	53327731	53327752	53327058	53327183	53331118	53331340	4703	0	78	7	31	28	85	0.000157988	0.0528959	0	0.407	-0.407
546	ENSG00000160194	NA	chr21	+	44323291	44324386	44317036	44317157	44328973	44329215	546	290	14	246	97	1166	85	0	0	0.602	0.156	0.446
38130	ENSG00000041982	NA	chr9	-	117808688	117808961	117804497	117804620	117835881	117836145	38130	311	60	48	0	344	85	0.000200898	0.0640654	0.562	1	-0.438
36879	ENSG00000155657	NA	chr2	-	179654704	179654842	179654086	179654224	179656798	179656924	36879	2	9	179	61	209	85	0.000212458	0.0660145	0.083	0.544	-0.461
456	ENSG00000137573	NA	chr8	+	70407999	70408161	70378858	70379185	70414108	70414203	456	49	12	211	161	233	85	0.000308919	0.0935869	0.598	0.323	0.275
21329	ENSG00000136153	NA	chr13	+	76379614	76379896	76378424	76378677	76381615	76382335	21329	16	13	201	34	353	85	0.000354654	0.104822	0.229	0.587	-0.358
18206	ENSG00000129116	NA	chr4	+	169846383	169846429	169846095	169846229	169847363	169847423	18206	0	29	17	47	46	53	0.00041456	0.117895	0	0.294	-0.294
2033	ENSG00000049167	NA	chr5	-	60187863	60189470	60186715	60186913	60194102	60194227	2033	24	5	8	15	1678	85	0.000418344	0.117895	0.196	0.026	0.17
24011	ENSG00000100354	NA	chr22	+	40666125	40666284	40660691	40663040	40669428	40669604	24011	17	2	5	11	230	85	0.000433658	0.119433	0.759	0.144	0.615
19434	ENSG00000163359	NA	chr2	-	238303229	238303847	238296224	238296827	238305369	238305490	19434	860	148	159	53	689	85	0.000450959	0.121438	0.418	0.27	0.148
27765	ENSG00000215386	NA	chr21	+	17966659	17966774	17909698	17909759	17979313	17982094	27765	8	0	3	10	155	54	0.000545545	0.143715	1	0.095	0.905
18861	ENSG00000070961	NA	chr12	-	89992366	89992520	89981832	89985072	89992893	89993076	18861	7	136	33	166	225	85	0.000557732	0.1438	0.019	0.07	-0.051
16060	ENSG00000185215	NA	chr14	+	103590711	103590843	103589797	103589820	103592646	103592912	16060	6	0	16	42	134	16	0.000617504	0.155894	1	0.044	0.956
17262	ENSG00000205937	NA	chr16	-	2314573	2314761	2314176	2314332	2318055	2318379	17262	47	12	90	3	259	85	0.000775556	0.184278	0.562	0.908	-0.346
36858	ENSG00000155657	NA	chr2	-	179654086	179654224	179650574	179650868	179656798	179656924	36858	27	27	225	80	209	85	0.000754418	0.184278	0.289	0.534	-0.245
4588	ENSG00000149657	NA	chr20	+	60702640	60702757	60701359	60701495	60704840	60705008	4588	13	7	27	0	188	85	0.000767652	0.184278	0.456	1	-0.544
804	ENSG00000151353	NA	chr2	-	675757	676238	675557	675630	677288	677406	804	2	22	12	11	533	66	0.000851691	0.198477	0.011	0.119	-0.108
8240	ENSG00000116747	NA	chr1	+	193029003	193029352	193028788	193028906	193044949	193045170	8240	23	1	12	10	420	85	0.000985146	0.225245	0.823	0.195	0.628
9661	ENSG00000140416	NA	chr15	+	63353911	63353987	63353396	63353472	63354413	63354476	9661	31	18	124	20	93	40	0.00104512	0.234532	0.426	0.727	-0.301
10585	ENSG00000159346	NA	chr1	-	202923368	202923435	202920057	202920292	202927312	202927413	10585	0	38	8	28	120	85	0.00109169	0.238473	0	0.168	-0.168
11461	ENSG00000122884	NA	chr10	-	74804738	74804809	74803644	74803715	74806682	74806859	11461	69	64	19	49	107	64	0.00112809	0.238473	0.392	0.188	0.204
30230	ENSG00000138674	NA	chr4	-	83763337	83763634	83750152	83750211	83765538	83765662	30230	75	26	142	16	335	52	0.0011414	0.238473	0.309	0.579	-0.27
38287	ENSG00000177410	NA	chr20	+	47897021	47897107	47895640	47895745	47905581	47905797	38287	348	75	234	90	158	85	0.00112182	0.238473	0.714	0.583	0.131
26671	ENSG00000122477	NA	chr1	-	100614921	100614991	100614408	100614653	100617940	100618080	26671	3	2	0	27	126	85	0.00121338	0.245062	0.503	0	0.503
36000	ENSG00000158019	NA	chr2	+	28550140	28550314	28521204	28521358	28561316	28561768	36000	1	25	16	29	245	85	0.00121105	0.245062	0.014	0.161	-0.147
8945	ENSG00000178104	NA	chr1	-	144871695	144871881	144867920	144868172	144873876	144874029	8945	5	18	50	34	257	85	0.00125902	0.250112	0.084	0.327	-0.243
37389	ENSG00000173744	NA	chr2	+	228396853	228396925	228395806	228395926	228398264	228398474	37389	1	34	13	32	130	85	0.00130101	0.254284	0.019	0.21	-0.191
13722	ENSG00000169764	NA	chr2	+	64069192	64069338	64068087	64068366	64083439	64083567	13722	52	24	24	35	217	85	0.001348	0.256762	0.459	0.212	0.247
37375	ENSG00000173575	NA	chr15	+	93541378	93541491	93540482	93540633	93541728	93541836	37375	0	9	12	8	184	85	0.00135606	0.256762	0	0.409	-0.409
11026	ENSG00000139624	NA	chr12	-	50526744	50527851	50523580	50524477	50528328	50528485	11026	9	12	38	8	1178	85	0.00148255	0.264266	0.051	0.255	-0.204
11455	ENSG00000148481	NA	chr10	-	15880226	15880278	15879202	15879317	15883424	15883598	11455	17	2	6	10	90	85	0.00146214	0.264266	0.889	0.362	0.527
22205	ENSG00000009307	NA	chr1	-	115272878	115273043	115269603	115269711	115275224	115275437	22205	467	0	535	11	236	85	0.00153322	0.264266	1	0.946	0.054
24470	ENSG00000196141	NA	chr2	+	201242863	201243094	201194153	201194203	201253945	201254006	24470	9	2	1	8	229	12	0.00154835	0.264266	0.191	0.007	0.184
34007	ENSG00000113240	NA	chr5	-	178049393	178049460	178045556	178045779	178050256	178050417	34007	5	7	0	22	120	85	0.00154219	0.264266	0.336	0	0.336
4990	ENSG00000050748	NA	chr5	-	179706795	179707036	179696279	179696409	179707439	179707581	4990	11	9	1	15	312	85	0.00154699	0.264266	0.25	0.018	0.232
630	ENSG00000154175	NA	chr3	-	100582845	100582920	100581154	100581229	100583676	100583751	630	18	12	15	45	102	51	0.00146225	0.264266	0.429	0.143	0.286
30518	ENSG00000140988	NA	chr16	-	2014276	2014366	2013149	2013257	2014449	2014632	30518	2012	0	680	4	166	85	0.00176582	0.297198	1	0.989	0.011
26685	ENSG00000197535	NA	chr15	-	52630006	52630081	52628659	52628753	52632392	52632591	26685	2	8	21	6	136	85	0.00201621	0.325766	0.135	0.686	-0.551
2879	ENSG00000136717	NA	chr2	-	127815048	127815177	127808729	127808819	127816586	127816731	2879	28	18	63	115	198	83	0.00201052	0.325766	0.395	0.187	0.208
37306	ENSG00000116641	NA	chr1	-	63010617	63010710	63009326	63009416	63018402	63018572	37306	0	11	11	11	168	83	0.0019754	0.325766	0	0.331	-0.331
35579	ENSG00000166913	NA	chr20	+	43516185	43516383	43514380	43514527	43530171	43530474	35579	11	32	4	71	269	85	0.00209378	0.333847	0.098	0.017	0.081
10089	ENSG00000173209	NA	chr2	+	61413114	61413216	61412636	61412753	61413580	61413632	10089	7	4	0	9	133	45	0.00223315	0.346316	0.372	0	0.372
20417	ENSG00000121067	NA	chr17	-	47714120	47714171	47700094	47700238	47755294	47755367	20417	0	10	4	1	69	66	0.00237203	0.346316	0	0.793	-0.793
22935	ENSG00000128641	NA	chr2	+	192265474	192265561	192265107	192265194	192267357	192267444	22935	14	16	55	15	150	75	0.00228145	0.346316	0.304	0.647	-0.343
3076	ENSG00000138448	NA	chr2	+	187498055	187498101	187490199	187490314	187500808	187500934	3076	40	0	30	7	78	85	0.00229914	0.346316	1	0.824	0.176
33956	ENSG00000114423	NA	chr3	-	105468465	105468609	105464760	105464882	105470305	105470462	33956	0	24	7	16	215	85	0.00220192	0.346316	0	0.147	-0.147
36770	ENSG00000242247	NA	chr22	-	43206818	43206950	43204772	43204896	43213147	43213270	36770	74	0	72	8	203	85	0.00236337	0.346316	1	0.79	0.21
7244	ENSG00000123349	NA	chr12	+	53689622	53690059	53689331	53689423	53691633	53691692	7244	536	28	601	11	475	52	0.00234221	0.346316	0.677	0.857	-0.18
19659	ENSG00000066697	NA	chr9	+	103206409	103207519	103204430	103204638	103212838	103213511	19659	20	64	48	59	1181	85	0.00245721	0.350312	0.022	0.055	-0.033
22199	ENSG00000009307	NA	chr1	-	115273128	115273269	115269603	115269711	115275224	115275437	22199	415	0	521	11	212	85	0.00244294	0.350312	1	0.95	0.05
307	ENSG00000158545	NA	chr16	+	88653949	88654021	88653007	88653092	88664585	88664734	307	0	12	6	5	123	78	0.00257535	0.362885	0	0.432	-0.432
29210	ENSG00000115207	NA	chr2	-	27573180	27573499	27566197	27566445	27579605	27579866	29210	1	16	6	4	390	85	0.0027183	0.374322	0.013	0.246	-0.233
34010	ENSG00000113240	NA	chr5	-	178046838	178047674	178045556	178045779	178050256	178050417	34010	42	7	32	22	907	85	0.00269401	0.374322	0.36	0.12	0.24
10735	ENSG00000065882	NA	chr4	+	38053519	38053681	38051238	38051519	38055819	38055959	10735	0	10	13	14	233	85	0.00298074	0.396929	0	0.253	-0.253
22240	ENSG00000140105	NA	chr14	-	100841619	100841687	100835423	100835595	100842596	100842644	22240	140	19	85	30	78	41	0.00295352	0.396929	0.795	0.598	0.197
7239	ENSG00000123349	NA	chr12	+	53689622	53689725	53689335	53689423	53691633	53691708	7239	450	28	494	11	153	64	0.0029493	0.396929	0.871	0.949	-0.078
12463	ENSG00000114416	NA	chr3	+	180688862	180688943	180687945	180688146	180693100	180693192	12463	13	20	48	20	148	85	0.00316099	0.416357	0.272	0.58	-0.308
19829	ENSG00000115827	NA	chr2	+	172314881	172314987	172314480	172314585	172325397	172325540	19829	6	2	0	7	177	85	0.00324983	0.423456	0.59	0	0.59
9363	ENSG00000023191	NA	chr11	-	504823	504888	502061	502249	506608	506759	9363	46	4	18	10	116	85	0.00337041	0.434497	0.894	0.569	0.325
30227	ENSG00000138674	NA	chr4	-	83763292	83763634	83750152	83750211	83765538	83765662	30227	87	26	146	16	380	52	0.0034205	0.436312	0.314	0.555	-0.241
30583	ENSG00000126777	NA	chr14	+	56130672	56130759	56128239	56128330	56133958	56134048	30583	13	20	53	23	157	82	0.00349901	0.441678	0.253	0.546	-0.293
8784	ENSG00000123240	NA	chr10	+	13150137	13150289	13142172	13142302	13151111	13151288	8784	34	79	63	67	223	85	0.00354099	0.442368	0.141	0.264	-0.123
18107	ENSG00000138326	NA	chr10	+	79799958	79799983	79796951	79797062	79800372	79800471	18107	106	66	96	28	36	85	0.00376492	0.465543	0.791	0.89	-0.099
22232	ENSG00000140105	NA	chr14	-	100841619	100841743	100835423	100835595	100842596	100842622	22232	154	19	97	30	129	19	0.00390068	0.472684	0.544	0.323	0.221
22886	ENSG00000173915	NA	chr10	-	105153955	105154151	105152127	105152223	105155502	105155780	22886	33	3	15	10	267	85	0.0038984	0.472684	0.778	0.323	0.455
22241	ENSG00000140105	NA	chr14	-	100841619	100841740	100835423	100835595	100842596	100842648	22241	150	19	95	30	152	45	0.00419284	0.503058	0.7	0.484	0.216
12396	ENSG00000138078	NA	chr2	-	44586635	44586889	44573406	44573529	44588662	44588944	12396	8	7	26	2	325	85	0.00425108	0.505045	0.23	0.773	-0.543
32658	ENSG00000130939	NA	chr1	+	10166254	10166641	10165573	10165802	10177516	10177658	32658	3	11	10	3	458	85	0.00438046	0.515364	0.048	0.382	-0.334
27935	ENSG00000129515	NA	chr14	-	35073340	35073474	35072553	35072677	35074801	35074923	27935	0	77	11	101	205	85	0.00452303	0.524626	0	0.043	-0.043
9808	ENSG00000072682	NA	chr5	-	131562624	131562914	131554237	131554337	131563482	131563532	9808	139	87	47	58	319	43	0.00454577	0.524626	0.177	0.098	0.079
38662	ENSG00000108651	NA	chr17	-	30205268	30205346	30202252	30202432	30205720	30205800	38662	20	0	16	7	130	73	0.00460749	0.526732	1	0.562	0.438
16114	ENSG00000157823	NA	chr15	-	90420537	90420656	90414706	90414778	90431752	90431864	16114	6	7	0	12	170	65	0.00505577	0.556962	0.247	0	0.247
19336	ENSG00000239779	NA	chr2	+	74686604	74686689	74686006	74686225	74686769	74686872	19336	0	4	5	0	156	85	0.00499474	0.556962	0	1	-1
19435	ENSG00000163359	NA	chr2	-	238303229	238303847	238289557	238290142	238305369	238305490	19435	745	729	143	94	689	85	0.00503635	0.556962	0.112	0.158	-0.046
30842	ENSG00000071054	NA	chr2	+	102480282	102480513	102477286	102477448	102481391	102481498	30842	4	12	28	14	302	85	0.00495012	0.556962	0.086	0.36	-0.274
17000	ENSG00000122786	NA	chr7	+	134647570	134647685	134645283	134645379	134650056	134650137	17000	2	72	16	95	175	74	0.00517537	0.565001	0.012	0.066	-0.054
25100	ENSG00000148925	NA	chr11	-	13466570	13466728	13443293	13443385	13484638	13484844	25100	48	7	18	12	229	85	0.00560932	0.606908	0.718	0.358	0.36
185	ENSG00000101290	NA	chr20	+	5108795	5109396	5107654	5107795	5154168	5154305	185	5	7	0	18	672	85	0.00575191	0.615833	0.083	0	0.083
9307	ENSG00000105429	NA	chr19	+	42875501	42875634	42874852	42874983	42879658	42881938	9307	10	0	2	4	204	85	0.00579344	0.615833	1	0.172	0.828
25561	ENSG00000005893	NA	chrX	-	119572930	119573148	119565102	119565317	119575584	119575749	25561	263	150	307	116	289	85	0.00584883	0.616314	0.34	0.438	-0.098
13210	ENSG00000130600	NA	chr11	-	2017105	2017228	2016917	2017024	2017308	2017421	13210	262	0	2684	55	194	85	0.00596215	0.617852	1	0.955	0.045
15535	ENSG00000143393	NA	chr1	-	151298647	151298849	151288048	151288985	151299746	151299895	15535	18	3	10	12	273	85	0.00606341	0.617852	0.651	0.206	0.445
25209	ENSG00000197622	NA	chr1	-	151029126	151029262	151028152	151028469	151031954	151032125	25209	2	38	19	60	207	85	0.00606737	0.617852	0.021	0.115	-0.094
33741	ENSG00000197312	NA	chr1	+	15983111	15983174	15978200	15978390	15986331	15995539	33741	11	2	8	14	112	85	0.00598942	0.617852	0.807	0.302	0.505
18859	ENSG00000070961	NA	chr12	-	89995102	89995210	89992893	89993076	89996819	89997031	18859	192	0	342	11	179	85	0.00616168	0.622227	1	0.937	0.063
19140	ENSG00000164176	NA	chr5	-	83525672	83525702	83476210	83476339	83549901	83550030	19140	11	44	12	11	46	85	0.00654081	0.644403	0.316	0.668	-0.352
3054	ENSG00000227877	NA	chr10	-	61498755	61498877	61498216	61498320	61513111	61513154	3054	67	76	158	101	144	36	0.00650419	0.644403	0.181	0.281	-0.1
36445	ENSG00000135778	NA	chr1	+	233105654	233105864	233092092	233092189	233113908	233114548	36445	68	4	147	0	281	85	0.00649065	0.644403	0.837	1	-0.163
25315	ENSG00000100227	NA	chr22	-	42997975	42998113	42995703	42995799	42998775	42998972	25315	17	1	4	5	209	85	0.00666991	0.651823	0.874	0.245	0.629
1103	ENSG00000067066	NA	chr2	+	231314886	231314970	231314275	231314425	231325976	231326129	1103	90	0	137	9	154	85	0.00688872	0.655976	1	0.894	0.106
22947	ENSG00000163714	NA	chr3	+	142773784	142773961	142772517	142772636	142775153	142779567	22947	96	0	86	6	248	85	0.00692895	0.655976	1	0.831	0.169
33465	ENSG00000012822	NA	chr12	-	54118428	54118531	54117333	54117567	54118870	54119050	33465	70	5	105	0	174	85	0.00686017	0.655976	0.872	1	-0.128
34455	ENSG00000164938	NA	chr8	-	95944297	95944335	95938199	95942956	95952087	95952448	34455	14	22	23	9	62	85	0.00685251	0.655976	0.466	0.778	-0.312
17430	ENSG00000163939	NA	chr3	-	52658912	52658957	52651277	52651554	52661288	52661386	17430	0	25	5	15	76	85	0.0071765	0.668627	0	0.272	-0.272
18553	ENSG00000214548	NA	chr14	+	101300968	101301088	101297817	101297871	101302503	101302637	18553	10	9	4	23	153	47	0.00718275	0.668627	0.254	0.051	0.203
6746	ENSG00000122566	NA	chr7	-	26237450	26237486	26237241	26237352	26240191	26240366	6746	11	50	3	73	58	85	0.0072281	0.668627	0.244	0.057	0.187
33862	ENSG00000132780	NA	chr1	+	46072992	46074009	46072153	46072263	46078840	46078920	33862	35	7	79	2	1076	73	0.00732532	0.672487	0.253	0.728	-0.475
18562	ENSG00000214548	NA	chr14	+	101302075	101302216	101295370	101297871	101302503	101302637	18562	16	9	9	23	212	85	0.0074701	0.675542	0.416	0.136	0.28
9077	ENSG00000144674	NA	chr3	+	37402733	37402796	37396591	37396678	37407570	37408242	9077	8	7	1	13	107	80	0.007457	0.675542	0.461	0.054	0.407
16256	ENSG00000101152	NA	chr20	+	62562461	62562535	62562203	62562375	62562817	62567384	16256	1	18	16	29	134	85	0.00766737	0.682524	0.034	0.259	-0.225
17036	ENSG00000083857	NA	chr4	-	187511658	187511849	187510143	187510374	187516842	187516899	17036	2	43	22	86	227	50	0.00771223	0.682524	0.01	0.053	-0.043
18105	ENSG00000138326	NA	chr10	+	79799961	79799983	79796951	79797062	79800372	79800459	18105	635	66	495	28	25	80	0.00775956	0.682524	0.969	0.983	-0.014
7639	ENSG00000095906	NA	chr16	+	1836757	1836956	1836537	1836656	1837677	1837832	7639	16	9	28	2	270	85	0.0077726	0.682524	0.359	0.815	-0.456
20552	ENSG00000104312	NA	chr8	+	90775056	90775210	90769974	90770461	90777568	90777724	20552	33	1	19	7	225	85	0.0078963	0.683481	0.926	0.506	0.42
32381	ENSG00000198246	NA	chr10	+	73103965	73104048	73082512	73082811	73111318	73111545	32381	6	0	0	3	152	85	0.00786673	0.683481	1	0	1
20039	ENSG00000138768	NA	chr4	+	76716488	76716509	76714842	76715054	76720774	76720885	20039	3	76	10	47	28	85	0.00846501	0.710794	0.107	0.392	-0.285
20104	ENSG00000010165	NA	chr1	+	171759591	171759756	171756874	171757070	171761156	171761375	20104	27	0	28	7	236	85	0.00839998	0.710794	1	0.59	0.41
35076	ENSG00000215837	NA	chr3	+	195390494	195390638	195389441	195389604	195390956	195391121	35076	44	3	0	2	215	85	0.00849266	0.710794	0.853	0	0.853
7077	ENSG00000005801	NA	chr11	-	3394806	3394905	3392806	3392933	3400267	3400369	7077	4	9	0	21	170	85	0.00850513	0.710794	0.182	0	0.182
8234	ENSG00000116747	NA	chr1	+	193038163	193038764	193029186	193029352	193044949	193045170	8234	158	5	213	0	672	85	0.00837245	0.710794	0.8	1	-0.2
11696	ENSG00000029363	NA	chr6	-	136590278	136590441	136589299	136589477	136590574	136591097	11696	3	28	19	37	234	85	0.00987105	0.71531	0.037	0.157	-0.12
19950	ENSG00000185917	NA	chr21	-	37429681	37429775	37429406	37429502	37431113	37431222	19950	0	3	9	1	170	85	0.00986132	0.71531	0	0.818	-0.818
22479	ENSG00000091129	NA	chr7	-	107866088	107866145	107864168	107864280	107866651	107866822	22479	0	3	9	1	100	85	0.0100349	0.71531	0	0.884	-0.884
22936	ENSG00000128641	NA	chr2	+	192265474	192265561	192265107	192265194	192272840	192272915	22936	11	17	37	16	138	63	0.00907562	0.71531	0.228	0.514	-0.286
23122	ENSG00000133048	NA	chr1	-	203149597	203149780	203148888	203149005	203150289	203150413	23122	516	3	1487	33	254	85	0.00895972	0.71531	0.983	0.938	0.045
24590	ENSG00000124214	NA	chr20	-	47782533	47782822	47770469	47770608	47790731	47790806	24590	12	22	21	10	343	68	0.00945349	0.71531	0.098	0.294	-0.196
2487	ENSG00000141349	NA	chr17	+	42152336	42152455	42152047	42152138	42152677	42152819	2487	9	5	27	1	189	84	0.00962533	0.71531	0.444	0.923	-0.479
26565	ENSG00000181555	NA	chr3	-	47129602	47129737	47127684	47127804	47139444	47139571	26565	34	0	16	4	206	85	0.00957407	0.71531	1	0.623	0.377
26634	ENSG00000079215	NA	chr5	+	36607325	36607413	36606540	36606837	36608430	36608706	26634	9	15	10	70	162	85	0.00994158	0.71531	0.239	0.07	0.169
29235	ENSG00000169398	NA	chr8	-	141889569	141889736	141874410	141874498	141900641	141900868	29235	54	0	50	6	234	81	0.00872918	0.71531	1	0.743	0.257
29632	ENSG00000039319	NA	chr5	+	79739612	79739739	79738970	79739103	79741081	79741224	29632	0	26	6	23	198	85	0.0100223	0.71531	0	0.101	-0.101
30174	ENSG00000127054	NA	chr1	-	1258560	1258667	1256375	1256473	1259960	1260053	30174	0	13	4	5	178	85	0.00935011	0.71531	0	0.276	-0.276
30517	ENSG00000140988	NA	chr16	-	2013653	2014366	2013149	2013257	2014449	2014632	30517	1247	0	533	4	784	85	0.00993046	0.71531	1	0.935	0.065
32546	ENSG00000102683	NA	chr13	+	23765385	23765536	23755144	23755214	23777833	23778028	32546	7	0	8	10	200	63	0.00911501	0.71531	1	0.201	0.799
33282	ENSG00000103502	NA	chr16	-	29873906	29874041	29872426	29872580	29874135	29875055	33282	74	6	75	0	206	85	0.00948597	0.71531	0.836	1	-0.164
33851	ENSG00000183160	NA	chr12	-	108988112	108988321	108986075	108986173	108991745	108991924	33851	0	30	3	7	280	85	0.00974425	0.71531	0	0.115	-0.115
34011	ENSG00000113240	NA	chr5	-	178046838	178046897	178043882	178045779	178050256	178050417	34011	5	7	1	22	104	85	0.00927036	0.71531	0.369	0.036	0.333
34897	ENSG00000106636	NA	chr7	+	44251152	44251203	44250621	44250723	44251845	44252212	34897	0	47	6	44	88	85	0.00929636	0.71531	0	0.116	-0.116
38279	ENSG00000149100	NA	chr11	+	32608479	32608690	32605384	32605475	32610139	32610278	38279	258	0	244	6	281	84	0.00988919	0.71531	1	0.924	0.076
4979	ENSG00000075413	NA	chr14	+	103957288	103957444	103946723	103946827	103958113	103958371	4979	0	30	7	31	227	85	0.00915644	0.71531	0	0.078	-0.078
5339	ENSG00000156976	NA	chr3	+	186506098	186506205	186505591	186505671	186506913	186507670	5339	30	199	25	348	166	73	0.00967374	0.71531	0.062	0.031	0.031
6991	ENSG00000077549	NA	chr1	-	19669245	19669358	19665316	19666111	19670851	19670928	6991	1	40	17	82	169	70	0.00904192	0.71531	0.01	0.079	-0.069
7798	ENSG00000119912	NA	chr10	-	94239033	94239178	94238401	94238546	94243011	94243094	7798	15	7	16	0	207	76	0.00877661	0.71531	0.44	1	-0.56
8446	ENSG00000120509	NA	chrX	-	69509371	69509443	69509104	69509204	69509709	69509795	8446	7	23	0	21	124	79	0.00947763	0.71531	0.162	0	0.162
9663	ENSG00000140416	NA	chr15	+	63335904	63336030	63334956	63335142	63336225	63336351	9663	8	104	9	492	197	85	0.00862813	0.71531	0.032	0.008	0.024
14044	ENSG00000169062	NA	chr13	+	115064314	115064475	115057078	115057267	115067205	115067500	14044	46	0	34	5	232	85	0.0104049	0.724579	1	0.714	0.286
18644	ENSG00000087460	NA	chr20	+	57473995	57474040	57470666	57470739	57478582	57478640	18644	4	32	13	22	23	32	0.0106185	0.724579	0.148	0.451	-0.303
19769	ENSG00000128595	NA	chr7	+	128394315	128394509	128388626	128388858	128394582	128394776	19769	797	77	664	97	265	85	0.0103629	0.724579	0.769	0.687	0.082
20814	ENSG00000142192	NA	chr21	-	27369674	27369731	27354656	27354790	27372329	27372497	20814	141	50	106	67	100	85	0.0107628	0.724579	0.706	0.574	0.132
21186	ENSG00000119487	NA	chr9	-	128268588	128268696	128246721	128246862	128305337	128305447	21186	43	2	43	12	179	85	0.0107353	0.724579	0.911	0.63	0.281
21627	ENSG00000183621	NA	chr10	-	31164259	31164438	31137459	31139296	31165926	31165994	21627	0	3	5	0	226	61	0.0106596	0.724579	0	1	-1
30843	ENSG00000071054	NA	chr2	+	102480282	102480513	102476197	102476326	102481391	102481498	30843	8	41	28	47	302	85	0.010614	0.724579	0.052	0.144	-0.092
33466	ENSG00000012822	NA	chr12	-	54118368	54118531	54117404	54117567	54118870	54119050	33466	46	5	60	0	234	85	0.0105411	0.724579	0.77	1	-0.23
38277	ENSG00000149100	NA	chr11	+	32608591	32608690	32605383	32605475	32610139	32610278	38277	217	0	190	6	170	85	0.0102981	0.724579	1	0.941	0.059
8353	ENSG00000247572	NA	chr5	-	80546521	80546608	80542708	80542791	80597105	80597363	8353	0	5	3	0	151	76	0.0105688	0.724579	0	1	-1
38489	ENSG00000169193	NA	chr7	+	23643704	23643898	23637585	23637670	23650789	23651172	38489	5	0	0	3	258	78	0.0108419	0.725865	1	0	1
36606	ENSG00000167323	NA	chr11	+	4105902	4105995	4104492	4104728	4107706	4107773	36606	6	12	0	14	145	60	0.0109971	0.732211	0.171	0	0.171
7359	ENSG00000116132	NA	chr1	+	170699417	170699489	170695360	170695542	170705188	170705649	7359	76	42	114	31	130	85	0.0110665	0.732808	0.542	0.706	-0.164
21259	ENSG00000176261	NA	chr1	-	33100368	33100393	33099551	33099711	33116033	33116161	21259	11	8	16	1	36	85	0.0112322	0.735889	0.765	0.974	-0.209
23486	ENSG00000154380	NA	chr1	-	225704897	225705692	225702297	225702602	225706899	225707267	23486	38	8	47	1	866	85	0.0113049	0.735889	0.318	0.822	-0.504
23590	ENSG00000010295	NA	chr12	-	6658641	6658650	6657833	6657991	6658921	6659062	23590	5	3	3	20	4	85	0.0112353	0.735889	0.973	0.761	0.212
38407	ENSG00000136754	NA	chr10	-	27060003	27060018	27059173	27059274	27065993	27066170	38407	0	19	6	16	16	85	0.0113559	0.735889	0	0.666	-0.666
8137	ENSG00000132603	NA	chr16	+	69375082	69375223	69374096	69374235	69375435	69377014	8137	39	4	69	0	212	85	0.0114178	0.735959	0.796	1	-0.204
12855	ENSG00000131018	NA	chr6	-	152621775	152621916	152615094	152615262	152623003	152623198	12855	21	6	23	0	212	85	0.0116209	0.743135	0.584	1	-0.416
14609	ENSG00000138435	NA	chr2	-	175622673	175622748	175622293	175622403	175624058	175624103	14609	18	7	27	37	89	38	0.0117869	0.743135	0.523	0.238	0.285
23136	ENSG00000116199	NA	chr1	+	179023663	179023773	179019413	179019500	179033061	179033233	23136	45	4	78	0	176	80	0.0117574	0.743135	0.836	1	-0.164
25207	ENSG00000197622	NA	chr1	-	151029131	151029262	151028058	151028469	151031954	151032249	25207	2	38	17	60	202	85	0.0118357	0.743135	0.022	0.107	-0.085
35417	ENSG00000100938	NA	chr14	+	24703312	24703447	24702684	24702804	24704942	24705026	35417	0	19	8	26	198	77	0.0117339	0.743135	0	0.107	-0.107
13471	ENSG00000117335	NA	chr1	+	207940951	207940996	207940357	207940540	207941123	207941168	13471	0	14	6	12	38	38	0.0120562	0.753078	0	0.333	-0.333
10088	ENSG00000173209	NA	chr2	+	61410681	61410797	61408454	61408540	61411846	61411935	10088	6	18	0	19	178	76	0.0123925	0.753907	0.125	0	0.125
13075	ENSG00000138757	NA	chr4	-	76649239	76649360	76619981	76620113	76649459	76649654	13075	4	4	11	0	192	85	0.0124221	0.753907	0.307	1	-0.693
14298	ENSG00000205133	NA	chr8	-	93933730	93933888	93929156	93929238	93966633	93966792	14298	15	5	3	8	219	75	0.0126916	0.753907	0.507	0.114	0.393
14399	ENSG00000181381	NA	chr4	-	169300876	169300981	169300513	169300655	169305762	169305963	14399	2	2	24	0	176	85	0.0122043	0.753907	0.326	1	-0.674
15547	ENSG00000225648	NA	chr7	+	72301271	72301393	72300234	72300362	72302181	72302378	15547	29	16	49	8	193	85	0.0123277	0.753907	0.444	0.73	-0.286
18167	ENSG00000100523	NA	chr14	-	53518561	53518645	53510685	53513667	53521155	53521347	18167	9	7	1	10	154	85	0.0126076	0.753907	0.415	0.052	0.363
25108	ENSG00000071127	NA	chr4	-	10077312	10078810	10076772	10077108	10078927	10079072	25108	27	64	16	92	1569	85	0.0124948	0.753907	0.022	0.009	0.013
27575	ENSG00000180376	NA	chr3	+	56599161	56599232	56597711	56598153	56600621	56600734	27575	2	1	0	15	128	85	0.0122144	0.753907	0.57	0	0.57
32699	ENSG00000168502	NA	chr18	+	8792995	8793118	8785933	8786089	8796229	8796460	32699	0	3	14	3	194	85	0.0126761	0.753907	0	0.672	-0.672
38234	ENSG00000139178	NA	chr12	-	7260846	7261075	7254493	7254683	7261705	7261793	38234	83	5	98	0	296	81	0.0125901	0.753907	0.82	1	-0.18
20857	ENSG00000082397	NA	chr18	-	5415816	5416377	5410564	5410618	5419709	5419876	20857	2	19	2	0	594	47	0.0128244	0.7544	0.008	1	-0.992
7910	ENSG00000188811	NA	chr13	+	39616241	39616442	39613700	39613848	39618226	39618318	7910	34	3	36	15	272	85	0.0127781	0.7544	0.78	0.429	0.351
24001	ENSG00000127184	NA	chr5	+	85915169	85915695	85913802	85913870	85916484	85916583	24001	453	6	402	0	573	61	0.0130827	0.758549	0.889	1	-0.111
30844	ENSG00000071054	NA	chr2	+	102487955	102488147	102486756	102486877	102490108	102490226	30844	131	27	125	50	263	85	0.01298	0.758549	0.611	0.447	0.164
33595	ENSG00000145012	NA	chr3	+	188059450	188059507	187943192	187943315	188123899	188124101	33595	2	11	3	0	100	85	0.0130471	0.758549	0.134	1	-0.866
24203	ENSG00000162614	NA	chr1	+	78383250	78383442	78381739	78381818	78383644	78383723	24203	11	4	74	3	237	59	0.0131837	0.760765	0.406	0.86	-0.454
13531	ENSG00000138041	NA	chr2	-	55825551	55826175	55816014	55816092	55831113	55831212	13531	139	0	118	5	681	71	0.0132509	0.761018	1	0.711	0.289
8237	ENSG00000116747	NA	chr1	+	193038163	193038311	193028748	193028906	193044949	193045020	8237	30	1	33	10	198	64	0.0133548	0.763363	0.907	0.516	0.391
22228	ENSG00000140105	NA	chr14	-	100835423	100835595	100828066	100828258	100841619	100841740	22228	366	20	290	5	243	85	0.0135089	0.768549	0.865	0.953	-0.088
10010	ENSG00000073921	NA	chr11	-	85701292	85701442	85694908	85695016	85707868	85707972	10010	20	33	45	30	221	85	0.0136387	0.770573	0.189	0.366	-0.177
17061	ENSG00000168137	NA	chr3	+	9475053	9475246	9471510	9471735	9475528	9475634	17061	6	4	14	0	264	85	0.0137988	0.770573	0.326	1	-0.674
23743	ENSG00000162551	NA	chr1	+	21880470	21880635	21835864	21836010	21887118	21887238	23743	23	0	2	2	236	85	0.0137817	0.770573	1	0.265	0.735
30663	ENSG00000160310	NA	chr21	+	48056350	48056459	48055078	48055675	48056807	48056902	30663	60	40	56	16	180	85	0.0137624	0.770573	0.415	0.623	-0.208
15245	ENSG00000100528	NA	chr14	-	54898825	54898938	54896978	54897122	54903086	54903155	15245	106	5	122	0	161	62	0.0139063	0.771822	0.891	1	-0.109
1874	ENSG00000114744	NA	chr3	-	149468043	149468169	149459176	149459505	149468464	149468638	1874	6	34	0	35	197	85	0.0140123	0.771822	0.071	0	0.071
4989	ENSG00000050748	NA	chr5	-	179706795	179707035	179696279	179696409	179707439	179707608	4989	7	9	1	15	311	85	0.0139768	0.771822	0.175	0.018	0.157
37433	ENSG00000144455	NA	chr3	-	4418013	4418073	4403478	4403938	4452548	4452662	37433	48	0	29	4	106	85	0.014122	0.774347	1	0.853	0.147
18645	ENSG00000087460	NA	chr20	+	57473995	57474040	57470666	57470739	57478585	57478640	18645	4	13	14	8	20	29	0.0142513	0.777914	0.309	0.717	-0.408
10545	ENSG00000140299	NA	chr15	-	59960301	59960337	59955577	59956319	59961090	59961148	10545	5	38	14	27	29	51	0.0144003	0.782522	0.188	0.477	-0.289
18507	ENSG00000182287	NA	chrX	-	15858619	15858714	15845014	15845495	15863501	15863639	18507	0	13	17	46	170	85	0.0145037	0.784627	0	0.156	-0.156
5340	ENSG00000156976	NA	chr3	+	186506098	186506209	186505591	186505671	186506913	186507080	5340	38	199	36	348	170	73	0.0146052	0.786606	0.076	0.043	0.033
23741	ENSG00000175029	NA	chr10	-	126822080	126822181	126727565	126727724	126848887	126849068	23741	0	4	5	1	172	85	0.0148815	0.797939	0	0.712	-0.712
10737	ENSG00000065882	NA	chr4	+	38054726	38054846	38051238	38051519	38055819	38055959	10737	2	10	19	14	191	85	0.0150427	0.80066	0.082	0.377	-0.295
31252	ENSG00000105058	NA	chr19	+	16301330	16301384	16296434	16296576	16301697	16302855	31252	43	4	72	0	94	85	0.0150644	0.80066	0.907	1	-0.093
1420	ENSG00000127952	NA	chr7	-	75630207	75630320	75625655	75625917	75633075	75633173	1420	12	5	41	2	184	85	0.0152231	0.801291	0.526	0.904	-0.378
15990	ENSG00000121064	NA	chr17	+	55075745	55075859	55074322	55074416	55078215	55078353	15990	257	0	305	7	185	85	0.0152746	0.801291	1	0.952	0.048
30573	ENSG00000139613	NA	chr12	-	56558086	56558152	56556766	56557549	56558431	56558515	30573	0	7	6	5	110	77	0.0152253	0.801291	0	0.457	-0.457
10271	ENSG00000145901	NA	chr5	-	150444520	150444692	150443173	150443308	150466645	150466719	10271	58	0	222	16	225	67	0.0154019	0.803516	1	0.805	0.195
18766	ENSG00000146414	NA	chr6	-	146272926	146273059	146271399	146271618	146273484	146273614	18766	0	12	4	6	204	85	0.0155823	0.803516	0	0.217	-0.217
32153	ENSG00000174306	NA	chr20	-	39896102	39896252	39830696	39833706	39897629	39897723	32153	5	2	0	5	221	85	0.015499	0.803516	0.49	0	0.49
748	ENSG00000159592	NA	chr1	-	46151247	46151292	46126088	46126897	46153654	46153785	748	6	8	13	2	76	85	0.0155253	0.803516	0.456	0.879	-0.423
10007	ENSG00000073921	NA	chr11	-	85701292	85701421	85694908	85695016	85707868	85707972	10007	18	33	27	30	200	85	0.20832	0.806742	0.188	0.277	-0.089
10011	ENSG00000073921	NA	chr11	-	85685750	85685855	85669860	85670103	85692171	85692271	10011	78	1	71	0	176	85	0.456929	0.806742	0.974	1	-0.026
10013	ENSG00000073921	NA	chr11	-	85687665	85687725	85685750	85685855	85692171	85692271	10013	56	3	34	0	106	85	0.165216	0.806742	0.937	1	-0.063
10014	ENSG00000073921	NA	chr11	-	85689112	85689136	85687665	85687725	85692171	85692271	10014	4	11	1	8	17	53	0.390279	0.806742	0.531	0.28	0.251
10015	ENSG00000073921	NA	chr11	-	85694908	85695016	85692914	85693046	85707868	85707972	10015	79	1	79	0	179	85	0.444279	0.806742	0.974	1	-0.026
10027	ENSG00000198520	NA	chr1	+	45150064	45150328	45140397	45140545	45155347	45155575	10027	2	1	0	2	335	85	0.192849	0.806742	0.337	0	0.337
10031	ENSG00000171469	NA	chr19	-	9728296	9728434	9727720	9727847	9728766	9728855	10031	3	6	2	9	206	82	0.462749	0.806742	0.166	0.081	0.085
10033	ENSG00000171469	NA	chr19	-	9728296	9728444	9727727	9727847	9728766	9728855	10033	0	6	4	9	216	82	0.115152	0.806742	0	0.144	-0.144
10034	ENSG00000171469	NA	chr19	-	9727724	9727847	9724696	9724779	9728766	9728855	10034	8	0	10	2	182	73	0.258187	0.806742	1	0.667	0.333
10036	ENSG00000171469	NA	chr19	-	9727720	9727902	9724696	9724779	9728766	9728855	10036	16	0	17	2	241	73	0.207481	0.806742	1	0.72	0.28
10038	ENSG00000171469	NA	chr19	-	9727720	9727847	9724696	9724779	9728766	9728855	10038	18	0	23	2	186	73	0.236096	0.806742	1	0.819	0.181
1003	ENSG00000085382	NA	chr6	-	105291097	105291173	105280916	105281048	105297016	105297121	1003	6	0	10	1	138	85	0.523086	0.806742	1	0.86	0.14
10049	ENSG00000131389	NA	chr3	+	14486245	14486374	14485131	14485371	14487224	14487359	10049	0	9	2	14	200	85	0.2765	0.806742	0	0.057	-0.057
10053	ENSG00000198908	NA	chrX	+	102002760	102002839	101975884	101976019	102003626	102003663	10053	1	0	0	1	89	30	0.325559	0.806742	1	0	1
10055	ENSG00000198908	NA	chrX	+	102002744	102002839	101975884	101976019	102003626	102007366	10055	2	0	0	1	170	85	0.224636	0.806742	1	0	1
10059	ENSG00000140022	NA	chr14	-	81737013	81737216	81734391	81734841	81743244	81745083	10059	35	1	27	0	274	85	0.439955	0.806742	0.916	1	-0.084
10060	ENSG00000128059	NA	chr4	-	57270145	57270284	57269454	57269567	57272660	57272867	10060	2	7	0	12	210	85	0.1056	0.806742	0.104	0	0.104
10062	ENSG00000109689	NA	chr4	+	27023115	27023234	27019332	27019606	27024140	27024462	10062	4	5	1	16	190	85	0.0269604	0.806742	0.264	0.027	0.237
10067	ENSG00000096401	NA	chr6	+	44394218	44394461	44393839	44393920	44397449	44397647	10067	87	0	92	1	303	74	0.389967	0.806742	1	0.957	0.043
10068	ENSG00000096401	NA	chr6	+	44397449	44397647	44394218	44394461	44413391	44413604	10068	76	1	134	0	269	85	0.299679	0.806742	0.96	1	-0.04
1006	ENSG00000085382	NA	chr6	-	105259185	105259268	105244803	105244900	105280916	105281048	1006	7	0	6	4	152	85	0.0604634	0.806742	1	0.456	0.544
10074	ENSG00000136840	NA	chr9	-	130678686	130678773	130676934	130677120	130679104	130679297	10074	6	4	12	1	160	85	0.0810818	0.806742	0.443	0.864	-0.421
10079	ENSG00000078018	NA	chr2	+	210569173	210569344	210565000	210565062	210570303	210570414	10079	0	1	2	0	212	55	0.217758	0.806742	0	1	-1
10086	ENSG00000113838	NA	chr3	-	186281782	186282161	186276205	186276361	186285055	186285141	10086	24	1	41	0	444	79	0.282403	0.806742	0.81	1	-0.19
10096	ENSG00000078674	NA	chr8	+	17797550	17797667	17797199	17797370	17804694	17804872	10096	10	15	7	20	188	85	0.290171	0.806742	0.232	0.137	0.095
10097	ENSG00000078674	NA	chr8	+	17782221	17782289	17780498	17780697	17793097	17793215	10097	10	2	30	2	122	85	0.337731	0.806742	0.777	0.913	-0.136
10099	ENSG00000078674	NA	chr8	+	17838099	17838264	17829837	17830196	17842955	17843128	10099	54	14	52	22	236	85	0.215063	0.806742	0.581	0.46	0.121
100	ENSG00000035115	NA	chr2	-	242797	242871	234159	234272	243502	243562	100	0	1	2	0	102	53	0.224744	0.806742	0	1	-1
10100	ENSG00000078674	NA	chr8	+	17838099	17838264	17829837	17830196	17840741	17840798	10100	36	1	33	0	201	50	0.401935	0.806742	0.9	1	-0.1
10101	ENSG00000078674	NA	chr8	+	17840741	17840798	17838099	17838264	17842955	17843128	10101	0	18	4	20	100	85	0.0562463	0.806742	0	0.145	-0.145
10112	ENSG00000159210	NA	chr17	-	47014216	47014295	47013531	47013604	47014381	47014486	10112	0	35	1	18	125	66	0.373977	0.806742	0	0.028	-0.028
10117	ENSG00000118564	NA	chr4	-	15646115	15646331	15642410	15642506	15656826	15656964	10117	93	0	112	2	287	85	0.207836	0.806742	1	0.943	0.057
10120	ENSG00000118564	NA	chr4	-	15646115	15646280	15642410	15642506	15656826	15657005	10120	53	0	73	2	236	85	0.232133	0.806742	1	0.929	0.071
10121	ENSG00000124787	NA	chr6	-	4998949	4999075	4996455	4996654	5000042	5000138	10121	14	0	21	2	197	85	0.275443	0.806742	1	0.819	0.181
10122	ENSG00000124787	NA	chr6	-	5000796	5000865	5000042	5000138	5002334	5002479	10122	5	4	9	4	124	85	0.538159	0.806742	0.461	0.607	-0.146
10127	ENSG00000114933	NA	chr2	-	206927874	206927968	206927522	206927769	206950624	206950906	10127	6	1	10	0	170	85	0.309281	0.806742	0.75	1	-0.25
10130	ENSG00000126773	NA	chr14	+	60574303	60575045	60558636	60559137	60581417	60581597	10130	137	10	124	12	813	85	0.532934	0.806742	0.589	0.519	0.07
10133	ENSG00000139617	NA	chr13	-	33052023	33052185	33016524	33018263	33054726	33054775	10133	4	2	0	1	190	42	0.326856	0.806742	0.307	0	0.307
10137	ENSG00000138430	NA	chr2	-	175111442	175111543	175094035	175094179	175113179	175113426	10137	49	2	137	3	172	85	0.523824	0.806742	0.924	0.958	-0.034
10139	ENSG00000118096	NA	chr11	-	118436504	118436632	118435679	118435776	118443310	118443418	10139	32	0	31	1	199	85	0.367951	0.806742	1	0.93	0.07
10148	ENSG00000121964	NA	chr2	-	144714761	144714906	144710339	144710410	144728219	144728329	10148	11	1	16	0	195	64	0.324817	0.806742	0.783	1	-0.217
10149	ENSG00000121964	NA	chr2	-	144728219	144728329	144710339	144710410	144764748	144765102	10149	6	0	10	2	160	64	0.330736	0.806742	1	0.667	0.333
10151	ENSG00000121964	NA	chr2	-	144936401	144936527	144934701	144934807	144966169	144966371	10151	1	0	0	2	197	85	0.204924	0.806742	1	0	1
10153	ENSG00000121964	NA	chr2	-	144934701	144934807	144903138	144903306	144966169	144966371	10153	0	23	2	17	177	85	0.144492	0.806742	0	0.053	-0.053
10155	ENSG00000103254	NA	chr16	+	772083	772134	771800	771941	772308	772590	10155	5	2	19	0	88	85	0.0406012	0.806742	0.707	1	-0.293
10156	ENSG00000172977	NA	chr11	+	65480818	65480974	65480392	65480529	65481063	65481138	10156	11	8	23	11	210	68	0.492376	0.806742	0.308	0.404	-0.096
10158	ENSG00000204178	NA	chr1	+	25783143	25783322	25780749	25780873	25784881	25785383	10158	64	0	53	3	250	85	0.0601264	0.806742	1	0.857	0.143
1016	ENSG00000125945	NA	chr1	-	23694465	23694558	23693534	23693661	23695858	23695935	1016	10	0	9	1	155	70	0.3846	0.806742	1	0.803	0.197
10185	ENSG00000127483	NA	chr1	-	21106842	21107033	21106304	21106404	21113687	21113816	10185	38	14	51	14	262	85	0.505356	0.806742	0.468	0.542	-0.074
10194	ENSG00000148187	NA	chr9	+	125048317	125048445	125047447	125047566	125054027	125054119	10194	6	3	2	7	199	85	0.0700674	0.806742	0.461	0.109	0.352
10195	ENSG00000148187	NA	chr9	+	125033231	125033354	125027182	125027217	125042721	125042877	10195	22	0	29	1	137	28	0.456384	0.806742	1	0.856	0.144
10197	ENSG00000148187	NA	chr9	+	125042721	125042877	125033142	125033354	125047447	125047566	10197	34	0	54	1	227	85	0.478329	0.806742	1	0.953	0.047
10198	ENSG00000148187	NA	chr9	+	125048058	125048225	125047447	125047566	125048317	125048445	10198	13	1	15	0	238	85	0.368545	0.806742	0.823	1	-0.177
101	ENSG00000035115	NA	chr2	-	242797	242871	234159	234272	247537	247602	101	0	7	1	4	107	58	0.289351	0.806742	0	0.119	-0.119
10201	ENSG00000148187	NA	chr9	+	125033142	125033354	125026881	125027217	125042721	125042877	10201	57	0	68	1	283	85	0.411695	0.806742	1	0.953	0.047
10202	ENSG00000148187	NA	chr9	+	125027740	125027824	125027192	125027217	125033142	125033354	10202	2	21	5	19	87	18	0.251527	0.806742	0.019	0.052	-0.033
10208	ENSG00000055950	NA	chr10	-	102743790	102743831	102743511	102743574	102746505	102746732	10208	7	2	3	3	39	56	0.303878	0.806742	0.834	0.589	0.245
10210	ENSG00000055950	NA	chr10	-	102743704	102743831	102743511	102743574	102746505	102746732	10210	8	2	4	3	169	56	0.351563	0.806742	0.57	0.306	0.264
10215	ENSG00000183426	NA	chr16	+	15044608	15044678	15044076	15044112	15045471	15045915	10215	1	2	0	4	70	29	0.294691	0.806742	0.172	0	0.172
10216	ENSG00000183426	NA	chr16	+	15031421	15031507	15029016	15029254	15035668	15035797	10216	0	1	3	3	158	85	0.464549	0.806742	0	0.35	-0.35
10222	ENSG00000107551	NA	chr10	+	45477968	45478111	45465612	45467296	45479469	45479561	10222	35	0	242	3	214	85	0.53633	0.806742	1	0.97	0.03
10224	ENSG00000107551	NA	chr10	+	45487352	45487450	45486395	45486517	45488716	45490168	10224	52	0	320	7	170	85	0.247468	0.806742	1	0.958	0.042
10226	ENSG00000111801	NA	chr6	+	26448844	26448865	26448475	26448676	26448955	26448982	10226	3	0	4	2	14	20	0.304587	0.806742	1	0.741	0.259
10231	ENSG00000087263	NA	chr16	+	56500787	56500879	56500108	56500180	56501076	56501205	10231	29	0	41	1	150	65	0.45239	0.806742	1	0.947	0.053
1023	ENSG00000145743	NA	chr5	-	107703531	107703654	107700438	107700696	107716399	107716627	1023	19	1	24	0	194	85	0.333469	0.806742	0.893	1	-0.107
10241	ENSG00000163539	NA	chr3	-	33600616	33600667	33592743	33592887	33600798	33600877	10241	1	3	7	4	75	72	0.225957	0.806742	0.242	0.627	-0.385
10242	ENSG00000163539	NA	chr3	-	33552049	33552256	33543143	33543260	33557514	33557643	10242	31	1	43	0	278	85	0.308489	0.806742	0.905	1	-0.095
10248	ENSG00000101084	NA	chr20	+	35238003	35238133	35236207	35236403	35240412	35240960	10248	68	0	73	1	201	85	0.420939	0.806742	1	0.969	0.031
10249	ENSG00000101084	NA	chr20	+	35236292	35236403	35236117	35236221	35240412	35240960	10249	4	3	3	0	182	85	0.218164	0.806742	0.384	1	-0.616
10251	ENSG00000101084	NA	chr20	+	35238003	35238161	35236117	35236221	35240412	35240960	10251	41	3	51	0	229	85	0.0588761	0.806742	0.835	1	-0.165
10263	ENSG00000154553	NA	chr4	-	186435856	186436044	186435423	186435491	186444515	186444600	10263	124	3	288	15	228	54	0.209599	0.806742	0.907	0.82	0.087
10268	ENSG00000145901	NA	chr5	-	150459884	150459920	150444520	150444692	150460440	150460595	10268	1	22	0	14	58	85	0.484343	0.806742	0.062	0	0.062
10269	ENSG00000145901	NA	chr5	-	150413168	150413360	150411847	150411944	150414562	150414628	10269	52	1	125	0	237	59	0.213082	0.806742	0.928	1	-0.072
10288	ENSG00000137965	NA	chr1	+	79128388	79128563	79124996	79125168	79129449	79129763	10288	127	1	247	7	246	85	0.187435	0.806742	0.978	0.924	0.054
10291	ENSG00000137965	NA	chr1	+	79116225	79116337	79115516	79115590	79119927	79119964	10291	43	0	84	1	110	12	0.541353	0.806742	1	0.902	0.098
10294	ENSG00000176155	NA	chr17	-	80136902	80137065	80136349	80136481	80141649	80141808	10294	1	1	15	2	234	85	0.306104	0.806742	0.266	0.731	-0.465
10304	ENSG00000223891	NA	chr20	+	42843527	42843643	42839891	42839996	42853460	42854667	10304	14	2	6	0	187	85	0.405896	0.806742	0.761	1	-0.239
10305	ENSG00000223891	NA	chr20	+	42843527	42843643	42839599	42839717	42853460	42854667	10305	9	2	3	2	187	85	0.409527	0.806742	0.672	0.405	0.267
10311	ENSG00000151461	NA	chr10	-	12006007	12006124	12001169	12001355	12009339	12009453	10311	9	0	12	1	188	85	0.468245	0.806742	1	0.844	0.156
10319	ENSG00000101596	NA	chr18	+	2760649	2760737	2752485	2752550	2762102	2762234	10319	28	1	19	0	135	58	0.470669	0.806742	0.923	1	-0.077
10320	ENSG00000101596	NA	chr18	+	2694524	2694691	2688625	2688745	2697029	2697120	10320	42	0	69	1	237	84	0.486598	0.806742	1	0.961	0.039
10321	ENSG00000101596	NA	chr18	+	2722516	2722661	2718312	2718432	2724896	2724993	10321	40	1	40	0	216	85	0.372059	0.806742	0.94	1	-0.06
10322	ENSG00000101596	NA	chr18	+	2700732	2700916	2700536	2700657	2703689	2703884	10322	59	1	85	0	255	85	0.308307	0.806742	0.952	1	-0.048
10323	ENSG00000101596	NA	chr18	+	2775731	2775922	2772247	2772370	2777803	2777913	10323	36	0	49	2	262	85	0.236457	0.806742	1	0.888	0.112
10343	ENSG00000100109	NA	chr22	-	26907084	26907161	26906582	26906668	26908064	26908141	10343	0	5	1	9	119	64	0.526317	0.806742	0	0.056	-0.056
10350	ENSG00000136631	NA	chr1	+	150070951	150071182	150065622	150065744	150082610	150082742	10350	2	18	6	20	302	85	0.251706	0.806742	0.03	0.078	-0.048
1035	ENSG00000143669	NA	chr1	-	235937141	235937291	235933459	235933597	235938212	235938386	1035	10	0	14	2	221	85	0.273469	0.806742	1	0.729	0.271
10360	ENSG00000131797	NA	chr16	+	31712983	31713179	31711910	31712059	31713855	31714002	10360	1	0	0	3	267	85	0.143378	0.806742	1	0	1
10362	ENSG00000131797	NA	chr16	+	31716992	31717113	31716669	31716793	31717210	31717355	10362	1	0	0	1	192	85	0.331854	0.806742	1	0	1
10364	ENSG00000179152	NA	chr3	+	44396230	44396303	44379943	44380326	44399232	44399368	10364	10	0	22	2	132	85	0.367844	0.806742	1	0.876	0.124
10375	ENSG00000096080	NA	chr6	-	43642938	43643008	43639039	43639643	43643230	43643354	10375	15	4	35	3	126	85	0.183502	0.806742	0.717	0.887	-0.17
10381	ENSG00000010810	NA	chr6	-	112075636	112075880	112041007	112041265	112101768	112101838	10381	3	60	0	35	293	63	0.488801	0.806742	0.011	0	0.011
10385	ENSG00000010810	NA	chr6	-	112062183	112062296	112041007	112041265	112081047	112081128	10385	1	1	1	0	173	74	0.54008	0.806742	0.3	1	-0.7
10386	ENSG00000010810	NA	chr6	-	112020717	112020873	112017479	112017659	112024087	112024237	10386	50	0	19	1	227	85	0.19767	0.806742	1	0.877	0.123
10387	ENSG00000010810	NA	chr6	-	112167791	112167832	112101768	112101838	112194170	112194240	10387	9	1	10	0	24	41	0.360243	0.806742	0.939	1	-0.061
10402	ENSG00000120616	NA	chr10	-	32562849	32562966	32562090	32562209	32573625	32573978	10402	0	4	2	9	188	85	0.388328	0.806742	0	0.091	-0.091
10404	ENSG00000170606	NA	chr5	+	132403108	132403249	132400671	132400729	132406065	132406188	10404	99	1	150	0	178	51	0.341512	0.806742	0.966	1	-0.034
10407	ENSG00000158411	NA	chr2	-	99787805	99787892	99786997	99787115	99787972	99788109	10407	27	2	34	0	160	85	0.134755	0.806742	0.878	1	-0.122
10412	ENSG00000115310	NA	chr2	-	55201830	55201900	55200956	55201003	55209650	55209789	10412	213	0	238	2	81	40	0.504245	0.806742	1	0.983	0.017
10414	ENSG00000115310	NA	chr2	-	55255299	55255356	55214626	55214834	55276880	55277680	10414	4	36	12	42	100	85	0.118316	0.806742	0.086	0.195	-0.109
10417	ENSG00000115310	NA	chr2	-	55252221	55254621	55214626	55214834	55255299	55255356	10417	806	3	3426	5	2436	50	0.235624	0.806742	0.846	0.934	-0.088
10422	ENSG00000128607	NA	chr7	+	129736760	129736847	129710349	129710649	129756284	129756506	10422	3	9	2	12	160	85	0.51279	0.806742	0.15	0.081	0.069
10430	ENSG00000242588	NA	chr7	+	128220052	128220148	128218943	128218987	128231903	128232071	10430	0	2	4	0	122	37	0.0418379	0.806742	0	1	-1
10442	ENSG00000140987	NA	chr16	-	3443648	3443814	3440009	3440183	3447191	3447744	10442	3	1	6	0	237	85	0.31263	0.806742	0.518	1	-0.482
10450	ENSG00000082438	NA	chr2	-	165559613	165559730	165557062	165557266	165560953	165561028	10450	0	4	4	1	171	68	0.0237224	0.806742	0	0.614	-0.614
10456	ENSG00000121940	NA	chr1	-	109504930	109505091	109492930	109493070	109505982	109506072	10456	16	6	13	9	230	83	0.354071	0.806742	0.49	0.343	0.147
1045	ENSG00000121578	NA	chr3	-	118953991	118954074	118949022	118949091	118955699	118955917	1045	2	17	2	5	129	62	0.307184	0.806742	0.054	0.161	-0.107
10460	ENSG00000168710	NA	chr1	+	110563352	110563473	110562169	110562248	110564295	110566357	10460	46	0	53	2	179	72	0.196092	0.806742	1	0.914	0.086
10470	ENSG00000246430	NA	chr8	-	57456637	57456737	57432717	57433126	57472011	57472056	10470	0	2	2	3	124	38	0.344896	0.806742	0	0.17	-0.17
1047	ENSG00000121578	NA	chr3	-	118937558	118937619	118935085	118935191	118942904	118943092	1047	16	0	6	1	108	85	0.21245	0.806742	1	0.825	0.175
1048	ENSG00000121578	NA	chr3	-	118937496	118937619	118935086	118935191	118942904	118943092	1048	26	0	14	1	194	85	0.262425	0.806742	1	0.86	0.14
10497	ENSG00000134333	NA	chr11	+	18420977	18421095	18418365	18418515	18422383	18422557	10497	713	3	570	7	189	85	0.111648	0.806742	0.991	0.973	0.018
10503	ENSG00000148677	NA	chr10	-	92678621	92678729	92677488	92677587	92678887	92679025	10503	424	3	956	4	179	85	0.542311	0.806742	0.985	0.991	-0.006
1050	ENSG00000121578	NA	chr3	-	118959162	118959377	118955699	118955917	118959696	118959754	1050	1	1	0	1	252	51	0.505312	0.806742	0.168	0	0.168
10510	ENSG00000174132	NA	chr5	+	99917050	99917108	99897755	99897892	99921884	99922433	10510	0	18	2	31	102	85	0.292098	0.806742	0	0.051	-0.051
10525	ENSG00000104518	NA	chr8	+	144640851	144641084	144640540	144640621	144641501	144641722	10525	2	17	0	20	293	74	0.242238	0.806742	0.029	0	0.029
10549	ENSG00000180747	NA	chr16	-	21495692	21495856	21490762	21490899	21531148	21531765	10549	29	0	38	1	235	85	0.438189	0.806742	1	0.932	0.068
10550	ENSG00000180747	NA	chr16	-	21498898	21498937	21495692	21495856	21531148	21531500	10550	5	3	1	6	64	85	0.0732356	0.806742	0.689	0.181	0.508
10551	ENSG00000180747	NA	chr16	-	21494952	21495108	21490762	21490899	21495692	21495856	10551	0	17	2	24	227	85	0.299265	0.806742	0	0.03	-0.03
10559	ENSG00000137941	NA	chr1	-	84352859	84352967	84348645	84348819	84356003	84356025	10559	0	8	2	7	109	15	0.216151	0.806742	0	0.038	-0.038
10573	ENSG00000173818	NA	chr17	+	78391580	78391745	78389449	78389621	78397319	78397432	10573	2	1	1	3	236	85	0.334694	0.806742	0.419	0.107	0.312
10576	ENSG00000173818	NA	chr17	+	78391610	78391745	78389268	78389621	78397319	78397411	10576	3	1	1	3	206	85	0.208319	0.806742	0.553	0.121	0.432
10577	ENSG00000173818	NA	chr17	+	78396005	78396045	78389449	78389621	78397319	78397432	10577	4	1	2	3	66	85	0.244267	0.806742	0.837	0.462	0.375
10578	ENSG00000173818	NA	chr17	+	78396005	78396045	78391420	78391745	78397319	78397432	10578	0	1	2	0	66	85	0.217435	0.806742	0	1	-1
10590	ENSG00000171681	NA	chr12	+	14610140	14610229	14609494	14609568	14613428	14614067	10590	15	0	29	1	146	67	0.536135	0.806742	1	0.93	0.07
10594	ENSG00000149761	NA	chr11	+	63994872	63994965	63994080	63994604	63995039	63995138	10594	1	4	0	8	170	85	0.261487	0.806742	0.111	0	0.111
1059	ENSG00000160360	NA	chr9	+	139230422	139230558	139228903	139229125	139231377	139231529	1059	29	1	23	0	207	85	0.432476	0.806742	0.923	1	-0.077
105	ENSG00000035115	NA	chr2	-	256206	256690	253004	253115	260084	261323	105	4	3	4	1	555	85	0.445218	0.806742	0.17	0.38	-0.21
10600	ENSG00000104427	NA	chr8	+	79624224	79624341	79610648	79610748	79627455	79627563	10600	2	4	0	2	188	85	0.407591	0.806742	0.184	0	0.184
10602	ENSG00000165675	NA	chrX	-	129813515	129813722	129803938	129804172	129822836	129822992	10602	31	0	19	1	278	85	0.286639	0.806742	1	0.853	0.147
10617	ENSG00000107537	NA	chr10	-	13333830	13333912	13330359	13330541	13336427	13336596	10617	23	0	45	1	150	85	0.528773	0.806742	1	0.962	0.038
1061	ENSG00000009830	NA	chr14	-	77778291	77778376	77772679	77772784	77786776	77787047	1061	2	1	2	0	156	85	0.484423	0.806742	0.521	1	-0.479
10620	ENSG00000127081	NA	chr9	-	95637296	95637341	95618473	95618600	95640171	95640290	10620	1	2	3	0	76	85	0.136636	0.806742	0.359	1	-0.641
10623	ENSG00000103351	NA	chr16	+	3558288	3558468	3556330	3556415	3562382	3562478	10623	32	0	42	1	244	78	0.438609	0.806742	1	0.931	0.069
10626	ENSG00000186567	NA	chr19	+	45176983	45177117	45175749	45176236	45179542	45179693	10626	1	0	0	1	205	85	0.330464	0.806742	1	0	1
10629	ENSG00000151806	NA	chr4	+	44690023	44690163	44688526	44688730	44691302	44691426	10629	14	7	27	4	211	85	0.0900624	0.806742	0.446	0.731	-0.285
10630	ENSG00000151806	NA	chr4	+	44682457	44682569	44680445	44680804	44682710	44682859	10630	11	0	24	3	183	85	0.249424	0.806742	1	0.788	0.212
10643	ENSG00000113569	NA	chr5	-	37309505	37309674	37309230	37309369	37310653	37310770	10643	1	7	0	18	240	85	0.249949	0.806742	0.048	0	0.048
10644	ENSG00000113569	NA	chr5	-	37294430	37294567	37292980	37293087	37298969	37299080	10644	28	0	22	1	208	85	0.329498	0.806742	1	0.9	0.1
10660	ENSG00000135387	NA	chr11	+	34113452	34113603	34112075	34112225	34118025	34118220	10660	243	1	279	0	222	85	0.461516	0.806742	0.989	1	-0.011
10664	ENSG00000134250	NA	chr1	-	120502014	120502125	120497662	120497855	120506196	120506430	10664	113	0	105	1	182	85	0.525155	0.806742	1	0.98	0.02
10668	ENSG00000088387	NA	chr13	-	99460893	99460929	99459914	99460061	99461605	99461719	10668	0	7	1	7	58	85	0.409986	0.806742	0	0.173	-0.173
10673	ENSG00000088387	NA	chr13	-	99448459	99448467	99445740	99447002	99449368	99449507	10673	1	12	0	30	2	85	0.260713	0.806742	0.78	0	0.78
10674	ENSG00000088387	NA	chr13	-	99478125	99478194	99476651	99476758	99479083	99479141	10674	3	3	1	0	90	51	0.468362	0.806742	0.362	1	-0.638
10683	ENSG00000170502	NA	chr4	+	88355377	88355560	88343832	88344164	88356132	88356183	10683	2	13	0	12	213	44	0.26351	0.806742	0.031	0	0.031
10684	ENSG00000170502	NA	chr4	+	88366473	88366659	88363022	88363067	88370293	88370405	10684	0	9	2	8	210	38	0.199463	0.806742	0	0.043	-0.043
10685	ENSG00000170502	NA	chr4	+	88359428	88359524	88356132	88356372	88362980	88363067	10685	33	1	49	0	165	80	0.294775	0.806742	0.941	1	-0.059
10686	ENSG00000170502	NA	chr4	+	88370293	88370405	88362980	88363067	88372740	88372887	10686	22	0	34	1	178	80	0.47749	0.806742	1	0.939	0.061
10687	ENSG00000221926	NA	chr17	-	15580489	15580594	15546034	15546130	15584178	15584267	10687	0	1	3	2	173	82	0.395463	0.806742	0	0.416	-0.416
10690	ENSG00000221926	NA	chr17	-	15554404	15555260	15546034	15546130	15580489	15580594	10690	200	0	235	1	927	85	0.40847	0.806742	1	0.956	0.044
10692	ENSG00000122545	NA	chr7	+	35871101	35871644	35840828	35840880	35872407	35872455	10692	2	0	9	2	530	1	0.493574	0.806742	1	0.008	0.992
10701	ENSG00000171617	NA	chr5	-	73930508	73932323	73923233	73925817	73936131	73937249	10701	247	0	670	2	1886	85	0.399886	0.806742	1	0.938	0.062
10702	ENSG00000171617	NA	chr5	-	73930508	73932187	73923233	73925817	73936131	73937249	10702	225	0	599	2	1750	85	0.395266	0.806742	1	0.936	0.064
10704	ENSG00000167258	NA	chr17	+	37713116	37713311	37712538	37712666	37721012	37721160	10704	2	2	1	0	266	85	0.481851	0.806742	0.242	1	-0.758
10725	ENSG00000214135	NA	chr3	-	197351342	197351591	197350982	197351068	197354650	197354713	10725	4	2	5	0	285	50	0.20704	0.806742	0.26	1	-0.74
10727	ENSG00000214135	NA	chr3	-	197349057	197349201	197348574	197348739	197350090	197350253	10727	10	1	9	0	215	85	0.433178	0.806742	0.798	1	-0.202
1072	ENSG00000174021	NA	chr1	-	84967508	84967653	84964007	84964231	84971693	84972248	1072	172	1	339	4	216	85	0.529105	0.806742	0.985	0.971	0.014
10731	ENSG00000100380	NA	chr22	-	41226843	41226960	41225629	41225678	41231563	41231909	10731	155	1	139	0	145	42	0.501903	0.806742	0.978	1	-0.022
10743	ENSG00000091542	NA	chr17	+	18110128	18110284	18098268	18098349	18111532	18113268	10743	71	0	109	1	216	74	0.505007	0.806742	1	0.974	0.026
10744	ENSG00000145919	NA	chr5	-	173036240	173036437	173034801	173035295	173043202	173043361	10744	145	6	178	4	268	85	0.356807	0.806742	0.885	0.934	-0.049
10745	ENSG00000145919	NA	chr5	-	173036240	173036437	173034801	173035295	173040133	173040258	10745	194	0	252	4	268	85	0.0790238	0.806742	1	0.952	0.048
10746	ENSG00000145919	NA	chr5	-	173040133	173040258	173036359	173036437	173043202	173043663	10746	94	0	122	2	182	71	0.24137	0.806742	1	0.96	0.04
10747	ENSG00000145919	NA	chr5	-	173040133	173040258	173034523	173035295	173043202	173043663	10747	45	6	50	4	196	85	0.460159	0.806742	0.765	0.844	-0.079
10751	ENSG00000211448	NA	chr14	-	80672573	80672681	80668940	80669631	80677593	80677843	10751	1	1	0	3	179	85	0.272096	0.806742	0.322	0	0.322
10757	ENSG00000162066	NA	chr16	+	2577773	2577986	2577561	2577616	2578060	2578149	10757	9	1	33	0	244	45	0.180095	0.806742	0.624	1	-0.376
10765	ENSG00000163605	NA	chr3	+	73096336	73096507	73047227	73047309	73108187	73108281	10765	129	0	211	5	232	75	0.0601209	0.806742	1	0.932	0.068
10771	ENSG00000116337	NA	chr1	+	110163535	110163888	110162506	110162900	110167924	110168055	10771	12	3	9	1	424	85	0.535159	0.806742	0.445	0.643	-0.198
10776	ENSG00000099219	NA	chr9	-	5805610	5805785	5801175	5801328	5810010	5810231	10776	5	0	8	1	246	85	0.531994	0.806742	1	0.734	0.266
10793	ENSG00000136273	NA	chr7	-	48015811	48016018	48015209	48015284	48016326	48016434	10793	0	3	2	6	261	68	0.368657	0.806742	0	0.08	-0.08
10794	ENSG00000136273	NA	chr7	-	48010856	48011113	48008415	48008915	48015209	48015284	10794	0	3	4	7	311	68	0.221707	0.806742	0	0.111	-0.111
10795	ENSG00000138613	NA	chr15	+	63579622	63579745	63578756	63578827	63594543	63594671	10795	30	0	8	2	173	64	0.0400463	0.806742	1	0.597	0.403
10811	ENSG00000111554	NA	chr12	-	68710360	68710390	68709857	68710033	68715126	68715226	10811	0	2	1	0	46	85	0.224821	0.806742	0	1	-1
10822	ENSG00000137807	NA	chr15	+	69714330	69714467	69713985	69714091	69714664	69714774	10822	3	2	9	0	208	85	0.0798173	0.806742	0.38	1	-0.62
10823	ENSG00000137807	NA	chr15	+	69733106	69733418	69732646	69732826	69737128	69737380	10823	4	0	5	3	383	85	0.18937	0.806742	1	0.27	0.73
10833	ENSG00000189367	NA	chr6	-	127774991	127775246	127771134	127771497	127780319	127780536	10833	17	1	16	0	326	85	0.414248	0.806742	0.816	1	-0.184
10839	ENSG00000126858	NA	chr17	+	30538134	30538257	30536368	30536464	30551634	30552746	10839	9	2	7	0	194	85	0.268066	0.806742	0.663	1	-0.337
10840	ENSG00000126858	NA	chr17	+	30536368	30536464	30535125	30535328	30551634	30552746	10840	4	12	0	14	170	85	0.0378223	0.806742	0.143	0	0.143
10841	ENSG00000126858	NA	chr17	+	30536368	30536464	30535125	30535328	30538134	30538257	10841	2	6	0	6	170	85	0.205067	0.806742	0.143	0	0.143
10847	ENSG00000115295	NA	chr2	+	29397238	29397311	29390341	29390406	29404437	29404789	10847	16	0	18	1	105	58	0.411279	0.806742	1	0.909	0.091
10848	ENSG00000115295	NA	chr2	+	29368097	29368233	29366574	29366811	29375550	29375694	10848	86	0	70	1	207	85	0.370115	0.806742	1	0.966	0.034
10856	ENSG00000198160	NA	chr1	+	67411832	67411978	67405710	67405735	67423741	67423903	10856	31	1	45	0	150	18	0.317308	0.806742	0.788	1	-0.212
10857	ENSG00000198160	NA	chr1	+	67436490	67436642	67428770	67428843	67437337	67437419	10857	47	1	45	0	194	56	0.383474	0.806742	0.931	1	-0.069
10868	ENSG00000139974	NA	chr14	+	61517229	61517354	61512784	61512885	61518504	61518649	10868	27	0	36	1	196	85	0.440567	0.806742	1	0.94	0.06
10869	ENSG00000139974	NA	chr14	+	61500736	61500831	61497162	61497241	61503776	61503859	10869	0	7	1	0	148	63	0.0751594	0.806742	0	1	-1
10875	ENSG00000139974	NA	chr14	+	61514965	61515015	61512784	61512885	61517229	61517354	10875	0	7	3	8	86	85	0.135764	0.806742	0	0.27	-0.27
10881	ENSG00000157168	NA	chr8	+	32620735	32620877	32617717	32617924	32621265	32621516	10881	2	0	1	4	213	85	0.0975365	0.806742	1	0.091	0.909
10884	ENSG00000070814	NA	chr5	+	149762627	149762735	149759218	149759295	149763300	149763816	10884	2	0	0	1	164	70	0.223824	0.806742	1	0	1
10885	ENSG00000070814	NA	chr5	+	149762624	149762735	149759094	149759295	149767464	149767651	10885	2	0	2	5	182	85	0.120227	0.806742	1	0.157	0.843
10887	ENSG00000070814	NA	chr5	+	149771106	149771220	149769449	149769586	149771519	149771739	10887	7	2	5	0	185	85	0.300595	0.806742	0.617	1	-0.383
10888	ENSG00000070814	NA	chr5	+	149751568	149751799	149749091	149749165	149753736	149753949	10888	14	0	15	2	284	67	0.216666	0.806742	1	0.639	0.361
10889	ENSG00000070814	NA	chr5	+	149771106	149771358	149769449	149769586	149771519	149774479	10889	4	2	4	0	323	85	0.254957	0.806742	0.345	1	-0.655
10893	ENSG00000124207	NA	chr20	+	47688822	47688990	47686741	47686834	47689104	47689206	10893	75	0	114	1	239	85	0.516602	0.806742	1	0.976	0.024
10894	ENSG00000108559	NA	chr17	-	5292121	5292280	5291098	5291224	5294880	5294982	10894	40	0	28	3	230	85	0.0493824	0.806742	1	0.775	0.225
10898	ENSG00000121716	NA	chr7	+	99943487	99943591	99936395	99936512	99947421	99947510	10898	3	0	4	1	172	82	0.512507	0.806742	1	0.656	0.344
1089	ENSG00000140386	NA	chr15	-	77154756	77154874	77150149	77150220	77176152	77176217	1089	3	0	3	1	141	37	0.467882	0.806742	1	0.44	0.56
10901	ENSG00000121716	NA	chr7	+	99951517	99951635	99950832	99950893	99952765	99952863	10901	1	0	2	2	158	54	0.483037	0.806742	1	0.255	0.745
10902	ENSG00000121716	NA	chr7	+	99950995	99951635	99950832	99950893	99952765	99952863	10902	30	0	22	2	680	54	0.14728	0.806742	1	0.466	0.534
10903	ENSG00000121716	NA	chr7	+	99950995	99951106	99950832	99950893	99952765	99952863	10903	4	0	2	2	151	54	0.157539	0.806742	1	0.263	0.737
10911	ENSG00000185728	NA	chr8	+	64098705	64100303	64087889	64087975	64122240	64125344	10911	594	0	656	2	1663	79	0.188361	0.806742	1	0.94	0.06
10914	ENSG00000160917	NA	chr7	+	99047898	99047994	99045743	99045896	99048324	99048418	10914	19	0	27	1	170	85	0.459949	0.806742	1	0.931	0.069
10916	ENSG00000160917	NA	chr7	+	99045395	99045663	99042411	99042462	99045743	99045896	10916	0	4	6	4	298	44	0.0389413	0.806742	0	0.181	-0.181
10918	ENSG00000084774	NA	chr2	+	27448998	27449187	27448572	27448794	27449392	27449517	10918	13	0	10	2	260	85	0.158832	0.806742	1	0.62	0.38
10920	ENSG00000012983	NA	chr14	-	50889838	50889894	50885242	50886824	50892624	50892695	10920	19	0	16	1	77	64	0.340281	0.806742	1	0.93	0.07
10938	ENSG00000067064	NA	chr10	-	1089938	1090111	1089240	1089333	1094803	1095110	10938	141	5	398	20	244	85	0.491675	0.806742	0.908	0.874	0.034
10939	ENSG00000009335	NA	chr7	+	157015947	157016045	157009560	157009665	157018100	157018233	10939	19	0	24	1	170	85	0.433836	0.806742	1	0.923	0.077
10940	ENSG00000009335	NA	chr7	+	157013382	157013470	157009560	157009665	157015947	157016045	10940	34	0	25	3	162	85	0.0532574	0.806742	1	0.814	0.186
10941	ENSG00000009335	NA	chr7	+	157046937	157047004	157046647	157046836	157049607	157049738	10941	26	0	32	4	120	85	0.0639331	0.806742	1	0.85	0.15
10953	ENSG00000079332	NA	chr10	-	71922445	71922515	71921613	71921687	71930168	71930279	10953	21	86	15	103	108	67	0.161445	0.806742	0.132	0.083	0.049
10957	ENSG00000167554	NA	chr19	+	52856934	52857061	52852406	52852488	52868950	52870375	10957	3	0	4	1	188	75	0.515375	0.806742	1	0.615	0.385
10964	ENSG00000117593	NA	chr1	+	173819464	173819617	173814366	173814429	173822486	173822705	10964	7	0	11	2	195	56	0.316297	0.806742	1	0.612	0.388
10968	ENSG00000100207	NA	chr22	-	42564614	42564742	42556018	42557364	42565852	42565902	10968	4	1	4	0	157	43	0.45353	0.806742	0.523	1	-0.477
10970	ENSG00000187210	NA	chr9	+	79074975	79075093	79074145	79074221	79115831	79115977	10970	4	1	5	4	173	69	0.398426	0.806742	0.615	0.333	0.282
10975	ENSG00000119383	NA	chr9	+	131890242	131890347	131885330	131885417	131891263	131891389	10975	6	12	1	16	171	80	0.043087	0.806742	0.19	0.028	0.162
10977	ENSG00000119383	NA	chr9	+	131885330	131885417	131882791	131882889	131891263	131891389	10977	27	0	42	2	160	85	0.264432	0.806742	1	0.918	0.082
10978	ENSG00000119383	NA	chr9	+	131891263	131891389	131885330	131885417	131893800	131893918	10978	23	1	46	0	192	80	0.238548	0.806742	0.906	1	-0.094
10986	ENSG00000152457	NA	chr10	-	14984112	14984239	14981808	14981868	14987103	14987188	10986	1	1	0	1	159	46	0.513781	0.806742	0.224	0	0.224
10989	ENSG00000152457	NA	chr10	-	14989523	14989608	14987103	14987188	14991034	14991086	10989	3	2	3	0	109	38	0.272412	0.806742	0.343	1	-0.657
1098	ENSG00000002330	NA	chr11	-	64044375	64044515	64039084	64039275	64051653	64051848	1098	1	30	4	39	211	85	0.308297	0.806742	0.013	0.04	-0.027
10991	ENSG00000163913	NA	chr3	+	129210983	129211037	129207099	129207240	129214288	129214450	10991	6	1	8	0	94	85	0.344182	0.806742	0.844	1	-0.156
11002	ENSG00000163913	NA	chr3	+	129179696	129179849	129177441	129177520	129180070	129180147	11002	0	3	2	2	196	57	0.183688	0.806742	0	0.225	-0.225
11011	ENSG00000177082	NA	chr15	-	85189203	85189316	85188699	85189067	85189414	85189579	11011	1	8	4	2	184	85	0.0364088	0.806742	0.055	0.48	-0.425
11013	ENSG00000139624	NA	chr12	-	50531510	50531603	50529723	50529852	50532349	50532400	11013	13	0	10	1	129	44	0.351555	0.806742	1	0.773	0.227
11019	ENSG00000139624	NA	chr12	-	50526744	50526847	50523574	50524477	50528328	50528485	11019	1	12	3	8	174	85	0.224113	0.806742	0.039	0.155	-0.116
1101	ENSG00000067066	NA	chr2	+	231325976	231326129	231314275	231314425	231327149	231327233	1101	68	1	115	0	216	77	0.305909	0.806742	0.96	1	-0.04
11023	ENSG00000139624	NA	chr12	-	50538551	50538752	50537734	50537840	50560883	50561091	11023	0	6	1	3	272	85	0.266503	0.806742	0	0.094	-0.094
1102	ENSG00000067066	NA	chr2	+	231372707	231372746	231371017	231371160	231375839	231375881	1102	5	0	7	2	32	35	0.286067	0.806742	1	0.793	0.207
11032	ENSG00000198874	NA	chr7	+	66479353	66479548	66474569	66474671	66482839	66483130	11032	20	1	30	0	266	85	0.301584	0.806742	0.865	1	-0.135
11036	ENSG00000054282	NA	chr1	+	243456700	243456796	243456392	243456521	243468014	243468079	11036	8	8	2	9	143	58	0.0996552	0.806742	0.289	0.083	0.206
11044	ENSG00000157954	NA	chr7	+	5252740	5253033	5239206	5239289	5254165	5254333	11044	3	22	0	23	355	76	0.166651	0.806742	0.028	0	0.028
1104	ENSG00000067066	NA	chr2	+	231314886	231314970	231314275	231314425	231327149	231327344	1104	50	1	78	0	154	85	0.334925	0.806742	0.965	1	-0.035
11058	ENSG00000164081	NA	chr3	+	51718428	51718650	51708286	51708578	51733421	51733588	11058	66	0	72	1	293	85	0.393414	0.806742	1	0.954	0.046
11059	ENSG00000164081	NA	chr3	+	51706225	51706317	51705253	51705304	51708286	51708578	11059	3	7	0	8	129	44	0.0874088	0.806742	0.128	0	0.128
11060	ENSG00000164081	NA	chr3	+	51706356	51706408	51705221	51705304	51708286	51708578	11060	1	7	0	8	81	76	0.369528	0.806742	0.118	0	0.118
11061	ENSG00000164081	NA	chr3	+	51708286	51708578	51705247	51705304	51718428	51718650	11061	55	2	65	1	328	50	0.508478	0.806742	0.807	0.908	-0.101
11069	ENSG00000205583	NA	chr7	+	74993901	74994025	74991241	74991358	74994523	74994622	11069	2	1	2	0	195	85	0.487056	0.806742	0.466	1	-0.534
11076	ENSG00000184014	NA	chr11	-	9172226	9172293	9171627	9171756	9173904	9173954	11076	21	1	33	0	78	43	0.28197	0.806742	0.92	1	-0.08
11078	ENSG00000184014	NA	chr11	-	9168576	9168698	9167216	9167362	9171627	9171756	11078	77	0	102	1	193	85	0.520494	0.806742	1	0.978	0.022
11079	ENSG00000184014	NA	chr11	-	9172226	9172311	9171627	9171756	9173904	9173989	11079	36	1	56	0	149	78	0.294805	0.806742	0.95	1	-0.05
11087	ENSG00000109738	NA	chr4	+	158073869	158074162	158064958	158065111	158091583	158093242	11087	25	2	51	2	364	85	0.518063	0.806742	0.745	0.856	-0.111
110	ENSG00000035115	NA	chr2	-	262630	262786	253004	253115	264781	264810	110	2	2	2	0	164	22	0.291872	0.806742	0.118	1	-0.882
11105	ENSG00000139197	NA	chr12	+	7342617	7342812	7342292	7342346	7342957	7343120	11105	3	5	10	1	228	47	0.0192719	0.806742	0.11	0.673	-0.563
11108	ENSG00000139197	NA	chr12	+	7354836	7354947	7354346	7354437	7355207	7355300	11108	9	5	6	9	181	84	0.207112	0.806742	0.455	0.236	0.219
11125	ENSG00000173163	NA	chr2	+	62227835	62228117	62132781	62132993	62362965	62363382	11125	138	1	202	0	353	85	0.376451	0.806742	0.971	1	-0.029
11131	ENSG00000114054	NA	chr3	+	136019871	136019953	136016793	136016914	136035782	136035906	11131	26	1	50	0	150	85	0.251045	0.806742	0.936	1	-0.064
11141	ENSG00000165282	NA	chr9	-	35096151	35096477	35095140	35095563	35096557	35096591	11141	2	2	2	9	339	27	0.255395	0.806742	0.074	0.017	0.057
11142	ENSG00000165282	NA	chr9	-	35090062	35090277	35089376	35089447	35090462	35090669	11142	9	0	11	1	265	64	0.46293	0.806742	1	0.727	0.273
11146	ENSG00000123965	NA	chr7	+	74312515	74312628	74312262	74312349	74313767	74313951	11146	0	1	2	1	179	80	0.380487	0.806742	0	0.472	-0.472
1114	ENSG00000110514	NA	chr11	+	47295377	47295527	47291224	47291301	47296113	47296456	1114	7	1	9	0	206	70	0.367484	0.806742	0.704	1	-0.296
11156	ENSG00000197081	NA	chr6	+	160448216	160448346	160445603	160445736	160450581	160450687	11156	103	1	87	0	201	85	0.499631	0.806742	0.978	1	-0.022
11167	ENSG00000141027	NA	chr17	-	16089867	16090001	16075116	16075309	16097775	16097953	11167	31	1	43	0	205	85	0.304278	0.806742	0.928	1	-0.072
11169	ENSG00000141027	NA	chr17	-	16024365	16024583	16022736	16022799	16029395	16029520	11169	34	1	45	0	260	56	0.322803	0.806742	0.88	1	-0.12
11172	ENSG00000104687	NA	chr8	-	30550485	30550572	30546677	30546836	30553896	30553996	11172	35	1	28	0	160	85	0.423053	0.806742	0.949	1	-0.051
11198	ENSG00000136243	NA	chr7	+	23235457	23235534	23226670	23226765	23236298	23236385	11198	12	1	16	0	135	80	0.328531	0.806742	0.877	1	-0.123
11201	ENSG00000164258	NA	chr5	+	52954380	52954454	52942062	52942235	52978947	52979049	11201	110	1	157	8	134	85	0.0574126	0.806742	0.986	0.926	0.06
11202	ENSG00000164258	NA	chr5	+	52899281	52899360	52856504	52856590	52942062	52942235	11202	61	0	65	1	138	79	0.45081	0.806742	1	0.974	0.026
11203	ENSG00000164258	NA	chr5	+	52900636	52900725	52899281	52899360	52942062	52942235	11203	9	43	2	48	151	72	0.0282893	0.806742	0.091	0.019	0.072
11204	ENSG00000164258	NA	chr5	+	52900553	52900725	52899281	52899360	52942062	52942235	11204	13	43	7	48	230	72	0.153983	0.806742	0.086	0.044	0.042
11205	ENSG00000164258	NA	chr5	+	52869437	52869561	52856462	52856590	52899281	52899360	11205	0	18	1	17	182	72	0.481045	0.806742	0	0.023	-0.023
11218	ENSG00000159063	NA	chr11	-	77817852	77817992	77815401	77815499	77824931	77825035	11218	13	1	12	0	211	85	0.417928	0.806742	0.84	1	-0.16
11223	ENSG00000159063	NA	chr11	-	77849755	77849813	77838403	77838482	77850539	77850676	11223	0	7	1	10	89	72	0.472034	0.806742	0	0.075	-0.075
11229	ENSG00000136238	NA	chr7	+	6441498	6441658	6439756	6439819	6441946	6442112	11229	154	1	187	0	202	56	0.46331	0.806742	0.977	1	-0.023
11231	ENSG00000136238	NA	chr7	+	6438292	6438349	6431554	6431672	6439756	6439819	11231	6	33	1	45	71	56	0.0275959	0.806742	0.125	0.017	0.108
11233	ENSG00000166226	NA	chr12	+	69979530	69979789	69979239	69979304	69980049	69980124	11233	4	37	4	84	286	41	0.4551	0.806742	0.015	0.007	0.008
11235	ENSG00000006576	NA	chr7	+	77567026	77567155	77558425	77558644	77569346	77569776	11235	17	1	28	0	200	85	0.281339	0.806742	0.878	1	-0.122
11236	ENSG00000006576	NA	chr7	+	77578994	77579150	77572016	77572103	77580933	77581029	11236	12	1	17	0	222	80	0.325619	0.806742	0.812	1	-0.188
11238	ENSG00000006576	NA	chr7	+	77558425	77558644	77551939	77552095	77567026	77567155	11238	28	1	51	0	290	85	0.257038	0.806742	0.891	1	-0.109
11243	ENSG00000164180	NA	chr5	-	87501630	87501771	87498500	87498892	87502255	87502316	11243	14	0	13	1	181	54	0.388196	0.806742	1	0.795	0.205
11244	ENSG00000164180	NA	chr5	-	87521585	87521683	87516379	87516536	87524261	87524345	11244	10	1	9	0	162	77	0.429272	0.806742	0.826	1	-0.174
11247	ENSG00000164180	NA	chr5	-	87501617	87501771	87498778	87498892	87502255	87502316	11247	4	0	6	1	194	54	0.530876	0.806742	1	0.625	0.375
11248	ENSG00000164180	NA	chr5	-	87536629	87536733	87524261	87524345	87564537	87564636	11248	20	2	19	0	167	77	0.194965	0.806742	0.822	1	-0.178
11249	ENSG00000164180	NA	chr5	-	87536629	87536733	87524261	87524345	87564604	87564887	11249	13	0	9	1	167	77	0.325746	0.806742	1	0.806	0.194
11281	ENSG00000178149	NA	chr3	-	49053251	49053519	49052925	49053140	49053590	49053773	11281	81	0	68	1	339	85	0.33519	0.806742	1	0.945	0.055
11288	ENSG00000104872	NA	chr19	-	49951257	49951319	49951083	49951165	49952731	49952911	11288	12	1	30	0	100	75	0.206518	0.806742	0.9	1	-0.1
11292	ENSG00000127989	NA	chr7	-	91506191	91506292	91502635	91504078	91509368	91509427	11292	1	2	0	7	139	52	0.192031	0.806742	0.158	0	0.158
11295	ENSG00000119684	NA	chr14	-	75506613	75506718	75505042	75505115	75508317	75508403	11295	7	3	4	0	151	60	0.249	0.806742	0.481	1	-0.519
11302	ENSG00000089159	NA	chr12	-	120653732	120653893	120653362	120653464	120654075	120654919	11302	1	0	0	1	232	85	0.327622	0.806742	1	0	1
11304	ENSG00000089159	NA	chr12	-	120664641	120664920	120661956	120662180	120703419	120703495	11304	1	7	10	11	334	69	0.0804384	0.806742	0.029	0.158	-0.129
11305	ENSG00000089159	NA	chr12	-	120660351	120660553	120659425	120659561	120660665	120660802	11305	34	0	59	1	273	85	0.501491	0.806742	1	0.948	0.052
11306	ENSG00000089159	NA	chr12	-	120653362	120653464	120652905	120653076	120659425	120659561	11306	1	5	5	8	173	85	0.366589	0.806742	0.089	0.235	-0.146
11311	ENSG00000111647	NA	chr12	-	100522357	100522503	100502163	100502326	100536369	100536602	11311	5	9	6	19	217	85	0.451609	0.806742	0.179	0.11	0.069
11314	ENSG00000112200	NA	chr6	+	56964266	56964366	56963858	56963939	56989531	56989657	11314	1	10	4	15	160	74	0.412292	0.806742	0.044	0.11	-0.066
11316	ENSG00000112200	NA	chr6	+	56989531	56989657	56963858	56963939	56993526	56993638	11316	32	0	33	1	186	74	0.382307	0.806742	1	0.929	0.071
11317	ENSG00000108773	NA	chr17	-	40266375	40266412	40266236	40266300	40266507	40266622	11317	5	0	7	1	32	57	0.472994	0.806742	1	0.926	0.074
11318	ENSG00000108773	NA	chr17	-	40266017	40266102	40265125	40265860	40266236	40266300	11318	12	0	18	1	128	57	0.485366	0.806742	1	0.889	0.111
1131	ENSG00000088766	NA	chr20	+	5996006	5996136	5990420	5990558	6011930	6012016	1131	37	0	56	2	195	79	0.255982	0.806742	1	0.919	0.081
11327	ENSG00000134627	NA	chr11	+	94316613	94316735	94310443	94310658	94318610	94318691	11327	3	0	2	1	182	74	0.395886	0.806742	1	0.448	0.552
11339	ENSG00000198270	NA	chr12	-	112403398	112403563	112381068	112381173	112429561	112429693	11339	1	1	0	6	236	85	0.154786	0.806742	0.265	0	0.265
11345	ENSG00000167272	NA	chr12	-	121017316	121017726	121017154	121017215	121018917	121019054	11345	35	1	62	0	450	54	0.274159	0.806742	0.808	1	-0.192
11346	ENSG00000167272	NA	chr12	-	121017316	121017400	121016850	121017215	121018917	121019060	11346	18	1	26	0	154	85	0.302016	0.806742	0.909	1	-0.091
11349	ENSG00000136114	NA	chr13	-	52960162	52960321	52951321	52952924	52971366	52972329	11349	11	12	12	7	230	85	0.332663	0.806742	0.253	0.388	-0.135
11350	ENSG00000136114	NA	chr13	-	52960162	52960321	52951321	52952924	52980165	52980278	11350	7	0	7	1	230	85	0.423282	0.806742	1	0.721	0.279
11359	ENSG00000124702	NA	chr6	+	42985256	42985433	42984871	42985084	42985590	42985706	11359	74	3	87	1	248	85	0.269509	0.806742	0.894	0.968	-0.074
11366	ENSG00000158691	NA	chr6	-	28358372	28359519	28346731	28350386	28360678	28360823	11366	87	0	93	1	1218	85	0.400893	0.806742	1	0.866	0.134
11377	ENSG00000149547	NA	chr11	+	125451106	125451218	125449988	125450100	125452241	125452315	11377	55	0	78	1	165	67	0.471599	0.806742	1	0.969	0.031
11396	ENSG00000131381	NA	chr3	-	15139625	15139781	15138041	15138217	15140541	15140640	11396	30	3	16	3	227	85	0.495585	0.806742	0.789	0.666	0.123
11398	ENSG00000131381	NA	chr3	-	15132845	15133000	15131905	15132046	15137479	15137795	11398	0	6	11	17	226	85	0.0451628	0.806742	0	0.196	-0.196
11408	ENSG00000109184	NA	chr4	+	52726708	52726829	52709268	52709433	52729602	52729673	11408	1	12	0	17	171	64	0.381068	0.806742	0.03	0	0.03
11409	ENSG00000109184	NA	chr4	+	52775085	52775141	52765435	52765544	52777235	52777340	11409	2	5	0	5	98	85	0.223305	0.806742	0.258	0	0.258
11410	ENSG00000109184	NA	chr4	+	52714370	52714533	52709318	52709433	52729602	52729673	11410	1	12	4	17	213	64	0.374289	0.806742	0.024	0.066	-0.042
11415	ENSG00000109184	NA	chr4	+	52771354	52771486	52765502	52765544	52777235	52777340	11415	2	5	0	5	153	35	0.204841	0.806742	0.084	0	0.084
11417	ENSG00000128512	NA	chr7	-	111372281	111372343	111366167	111368776	111375109	111375223	11417	0	1	7	0	110	85	0.0919811	0.806742	0	1	-1
11424	ENSG00000124279	NA	chr5	-	7866758	7868309	7866010	7866096	7869091	7869115	11424	49	2	88	0	1548	11	0.105308	0.806742	0.148	1	-0.852
11432	ENSG00000103642	NA	chr15	+	63421683	63421849	63419551	63419888	63433478	63434260	11432	41	0	57	1	237	85	0.44637	0.806742	1	0.953	0.047
11434	ENSG00000196914	NA	chr11	+	120302479	120302620	120300420	120300540	120308016	120308091	11434	54	1	43	0	195	68	0.422694	0.806742	0.95	1	-0.05
11435	ENSG00000196914	NA	chr11	+	120302479	120302620	120300148	120300226	120308016	120308091	11435	42	0	29	1	181	54	0.301355	0.806742	1	0.896	0.104
11437	ENSG00000196914	NA	chr11	+	120308016	120308091	120302479	120302620	120310837	120310930	11437	49	1	44	0	136	85	0.426798	0.806742	0.968	1	-0.032
11438	ENSG00000196914	NA	chr11	+	120300420	120300540	120300148	120300226	120308016	120308091	11438	29	0	33	1	160	54	0.408363	0.806742	1	0.918	0.082
11439	ENSG00000196914	NA	chr11	+	120300420	120300540	120300148	120300226	120302479	120302620	11439	48	8	50	3	177	71	0.140074	0.806742	0.706	0.87	-0.164
11447	ENSG00000114857	NA	chr3	+	42661507	42661535	42661155	42661200	42662920	42663008	11447	0	1	1	0	17	34	0.334202	0.806742	0	1	-1
11452	ENSG00000085872	NA	chr19	-	16633862	16634101	16632331	16632465	16636052	16636488	11452	3	2	2	0	310	85	0.373351	0.806742	0.291	1	-0.709
11456	ENSG00000148481	NA	chr10	-	15858833	15858914	15838098	15838171	15863654	15863725	11456	6	2	13	1	108	45	0.299579	0.806742	0.556	0.844	-0.288
11460	ENSG00000122884	NA	chr10	-	74804738	74804809	74790028	74790128	74806682	74806859	11460	113	0	33	1	128	85	0.23964	0.806742	1	0.956	0.044
11463	ENSG00000122884	NA	chr10	-	74837478	74837571	74834565	74834673	74856523	74856732	11463	6	112	7	63	170	85	0.214172	0.806742	0.026	0.053	-0.027
11464	ENSG00000122884	NA	chr10	-	74776603	74776657	74773981	74774047	74790028	74790128	11464	16	4	6	0	68	59	0.230598	0.806742	0.776	1	-0.224
11466	ENSG00000122884	NA	chr10	-	74803644	74803715	74790024	74790128	74804738	74804809	11466	46	45	32	14	107	64	0.0339047	0.806742	0.379	0.578	-0.199
11471	ENSG00000135655	NA	chr12	+	62768170	62768316	62749208	62749256	62775270	62775444	11471	2	17	7	28	173	41	0.377268	0.806742	0.027	0.056	-0.029
11482	ENSG00000167113	NA	chr9	+	131087421	131087518	131085294	131085426	131088057	131088160	11482	14	2	19	0	170	85	0.136513	0.806742	0.778	1	-0.222
11486	ENSG00000149531	NA	chr20	+	29625872	29625984	29623128	29623254	29628226	29628331	11486	19	0	14	4	183	85	0.0297584	0.806742	1	0.619	0.381
1148	ENSG00000074319	NA	chr11	-	18547207	18547249	18541065	18541150	18548321	18548467	1148	0	8	1	14	63	78	0.519787	0.806742	0	0.081	-0.081
11493	ENSG00000160209	NA	chr21	+	45163604	45163688	45161547	45161652	45165959	45166006	11493	59	1	65	0	109	40	0.360056	0.806742	0.956	1	-0.044
11495	ENSG00000160209	NA	chr21	+	45172398	45172510	45170380	45170426	45173463	45173535	11495	107	0	102	1	117	19	0.359785	0.806742	1	0.943	0.057
11498	ENSG00000160209	NA	chr21	+	45163549	45163688	45161547	45161652	45165959	45166006	11498	12	1	9	0	165	40	0.480865	0.806742	0.744	1	-0.256
11500	ENSG00000141034	NA	chr17	+	17965158	17965289	17962181	17962283	17968493	17968597	11500	4	0	15	2	202	85	0.536283	0.806742	1	0.759	0.241
11503	ENSG00000122644	NA	chr7	+	12727259	12727353	12726480	12726668	12727793	12728539	11503	1	0	1	1	170	85	0.540809	0.806742	1	0.333	0.667
11504	ENSG00000122644	NA	chr7	+	12727259	12727353	12726480	12726668	12727790	12728804	11504	5	2	13	2	170	85	0.440336	0.806742	0.556	0.765	-0.209
11505	ENSG00000163482	NA	chr2	+	219553113	219553216	219549807	219549951	219553419	219553599	11505	0	5	6	9	174	85	0.0821534	0.806742	0	0.246	-0.246
11513	ENSG00000132376	NA	chr17	-	1416746	1416855	1412976	1413093	1417165	1417273	11513	15	0	18	1	180	85	0.429709	0.806742	1	0.895	0.105
11522	ENSG00000162694	NA	chr1	-	101354308	101354384	101343031	101343459	101360188	101360387	11522	19	0	19	1	138	85	0.380164	0.806742	1	0.921	0.079
11523	ENSG00000162694	NA	chr1	-	101343979	101344003	101343031	101343459	101354308	101354384	11523	0	12	1	10	18	69	0.375326	0.806742	0	0.277	-0.277
11524	ENSG00000162694	NA	chr1	-	101346476	101346607	101343031	101343459	101354308	101354384	11524	1	12	0	10	186	69	0.454581	0.806742	0.03	0	0.03
11525	ENSG00000162694	NA	chr1	-	101354308	101354420	101343031	101343459	101360188	101360368	11525	18	0	13	1	183	85	0.322822	0.806742	1	0.858	0.142
11526	ENSG00000162694	NA	chr1	-	101343949	101344003	101343074	101343459	101354308	101354420	11526	0	12	2	10	94	85	0.157239	0.806742	0	0.153	-0.153
1152	ENSG00000126246	NA	chr19	-	36231280	36231465	36230610	36230989	36231924	36232124	1152	1	0	0	2	256	85	0.19835	0.806742	1	0	1
11532	ENSG00000163479	NA	chr1	-	155984751	155984860	155981371	155981678	155987922	155988159	11532	86	1	63	0	180	85	0.501519	0.806742	0.976	1	-0.024
11544	ENSG00000198931	NA	chr16	-	88876830	88876964	88876477	88876556	88877957	88878064	11544	76	0	91	2	192	72	0.208239	0.806742	1	0.945	0.055
11545	ENSG00000160584	NA	chr11	-	116746581	116746725	116746089	116746167	116746968	116747079	11545	6	0	27	5	201	71	0.304602	0.806742	1	0.656	0.344
11549	ENSG00000067365	NA	chr16	+	8728895	8728936	8722586	8722967	8729024	8729169	11549	8	1	5	0	68	85	0.507625	0.806742	0.909	1	-0.091
11550	ENSG00000067365	NA	chr16	+	8729024	8729169	8722586	8722967	8732947	8733019	11550	4	0	6	1	196	65	0.528233	0.806742	1	0.666	0.334
11552	ENSG00000067365	NA	chr16	+	8738413	8738582	8736319	8736422	8739964	8740072	11552	4	2	3	0	240	85	0.323735	0.806742	0.415	1	-0.585
11553	ENSG00000198792	NA	chr22	-	38642811	38642891	38641940	38642106	38643775	38644025	11553	1	11	0	12	146	85	0.365145	0.806742	0.05	0	0.05
11554	ENSG00000198792	NA	chr22	-	38642790	38642891	38641940	38642106	38643775	38644025	11554	1	11	0	12	172	85	0.373102	0.806742	0.043	0	0.043
11555	ENSG00000198792	NA	chr22	-	38626674	38626750	38622605	38622877	38627249	38627462	11555	6	0	10	1	138	85	0.523086	0.806742	1	0.86	0.14
11556	ENSG00000198792	NA	chr22	-	38641940	38642106	38627249	38627340	38643775	38644025	11556	28	0	26	1	236	84	0.365336	0.806742	1	0.902	0.098
11558	ENSG00000155189	NA	chr8	+	6582390	6582460	6565877	6566408	6588231	6588347	11558	6	1	23	1	126	85	0.424421	0.806742	0.802	0.939	-0.137
11567	ENSG00000103423	NA	chr16	+	4504811	4504928	4500400	4500498	4505546	4506776	11567	11	9	8	17	188	85	0.129441	0.806742	0.356	0.175	0.181
11583	ENSG00000104852	NA	chr19	+	49605370	49606844	49604646	49604728	49607890	49607992	11583	387	20	552	43	1535	75	0.135736	0.806742	0.486	0.385	0.101
11584	ENSG00000092036	NA	chr14	-	23420763	23420898	23419522	23419619	23421536	23421668	11584	22	1	24	0	206	85	0.36369	0.806742	0.901	1	-0.099
11585	ENSG00000092036	NA	chr14	-	23421749	23421892	23421536	23421668	23424308	23424385	11585	27	3	30	0	199	70	0.0770873	0.806742	0.76	1	-0.24
11591	ENSG00000108294	NA	chr17	+	36918663	36918758	36916683	36916861	36920371	36920483	11591	195	1	302	0	170	85	0.301242	0.806742	0.99	1	-0.01
11604	ENSG00000189164	NA	chr19	+	37871178	37871274	37870021	37870148	37879207	37883966	11604	4	0	3	1	170	85	0.392578	0.806742	1	0.6	0.4
11616	ENSG00000196922	NA	chr8	-	146225737	146225924	146224981	146225155	146228202	146228267	11616	4	6	2	13	231	58	0.145046	0.806742	0.143	0.037	0.106
11620	ENSG00000197548	NA	chr3	+	11354777	11354894	11350482	11350535	11356817	11356967	11620	16	0	26	1	149	46	0.502469	0.806742	1	0.889	0.111
11625	ENSG00000197548	NA	chr3	+	11389350	11389509	11383608	11383753	11399891	11400086	11625	23	0	40	2	230	85	0.298492	0.806742	1	0.881	0.119
11627	ENSG00000197548	NA	chr3	+	11323878	11324124	11314088	11314116	11340159	11340329	11627	2	8	0	5	253	21	0.439156	0.806742	0.02	0	0.02
11630	ENSG00000197548	NA	chr3	+	11322679	11322788	11314033	11314116	11340159	11340329	11630	2	8	0	5	171	76	0.301513	0.806742	0.1	0	0.1
11633	ENSG00000197548	NA	chr3	+	11387999	11388039	11383608	11383753	11389350	11389445	11633	1	10	0	17	66	85	0.278345	0.806742	0.114	0	0.114
11636	ENSG00000197548	NA	chr3	+	11322722	11322788	11313994	11314116	11340159	11340329	11636	2	8	0	5	118	85	0.309407	0.806742	0.153	0	0.153
11641	ENSG00000173436	NA	chr1	+	19951885	19952126	19949967	19950077	19952880	19953081	11641	1	99	6	99	312	85	0.283954	0.806742	0.003	0.016	-0.013
11644	ENSG00000173436	NA	chr1	+	19927280	19927465	19923476	19923603	19948593	19948641	11644	0	16	6	35	212	41	0.116852	0.806742	0	0.032	-0.032
11654	ENSG00000064886	NA	chr1	+	111772473	111772503	111770280	111770391	111773363	111773565	11654	29	7	12	5	46	85	0.435595	0.806742	0.884	0.816	0.068
11657	ENSG00000134070	NA	chr3	+	10242052	10242199	10219521	10219704	10251272	10251376	11657	27	0	9	1	218	85	0.194721	0.806742	1	0.778	0.222
11659	ENSG00000166986	NA	chr12	+	57883678	57883754	57883049	57883341	57883989	57884125	11659	57	1	77	0	138	85	0.398129	0.806742	0.972	1	-0.028
1165	ENSG00000082482	NA	chr1	+	215345339	215345526	215342541	215342702	215368295	215368435	1165	21	2	38	0	258	85	0.0918443	0.806742	0.776	1	-0.224
11661	ENSG00000166986	NA	chr12	+	57909921	57909941	57909702	57909774	57910027	57910120	11661	0	45	2	43	13	65	0.170818	0.806742	0	0.189	-0.189
11663	ENSG00000166986	NA	chr12	+	57883206	57883341	57883049	57883128	57883989	57884162	11663	39	1	56	0	193	72	0.297812	0.806742	0.936	1	-0.064
1166	ENSG00000082482	NA	chr1	+	215297975	215298093	215259710	215260021	215342541	215342588	1166	8	0	16	3	144	40	0.247934	0.806742	1	0.597	0.403
11671	ENSG00000176148	NA	chr11	+	33090232	33090405	33087375	33087557	33094019	33094199	11671	15	0	16	1	244	85	0.410908	0.806742	1	0.848	0.152
1167	ENSG00000176444	NA	chr1	-	155234011	155234091	155233740	155233831	155234258	155234341	1167	11	1	12	0	136	75	0.377644	0.806742	0.858	1	-0.142
11684	ENSG00000016864	NA	chr3	-	52738739	52738968	52734460	52734512	52739718	52739807	11684	51	3	43	0	257	42	0.114362	0.806742	0.735	1	-0.265
11685	ENSG00000016864	NA	chr3	-	52738739	52738968	52734460	52734512	52739462	52740048	11685	58	23	54	14	260	45	0.275277	0.806742	0.304	0.4	-0.096
11686	ENSG00000016864	NA	chr3	-	52738739	52738964	52737814	52737944	52739462	52739670	11686	51	1	44	0	296	85	0.406582	0.806742	0.936	1	-0.064
11688	ENSG00000016864	NA	chr3	-	52737814	52737944	52734460	52734512	52739462	52739670	11688	5	23	1	14	161	45	0.315138	0.806742	0.057	0.02	0.037
11689	ENSG00000016864	NA	chr3	-	52737814	52737944	52734460	52734512	52738739	52738964	11689	4	11	1	8	161	45	0.379223	0.806742	0.092	0.034	0.058
116	ENSG00000148450	NA	chr10	+	23407974	23408063	23399170	23399247	23408232	23408380	116	2	16	1	20	149	70	0.484584	0.806742	0.055	0.023	0.032
11717	ENSG00000142687	NA	chr1	-	35972212	35972736	35944566	35944813	36019950	36020120	11717	57	0	95	4	595	85	0.104804	0.806742	1	0.772	0.228
11720	ENSG00000142687	NA	chr1	-	35921613	35921842	35919962	35920086	35925905	35926038	11720	41	0	70	1	300	85	0.495898	0.806742	1	0.952	0.048
11721	ENSG00000142687	NA	chr1	-	35913773	35913933	35909765	35909904	35915467	35915607	11721	20	2	36	0	231	85	0.092225	0.806742	0.786	1	-0.214
11732	ENSG00000068885	NA	chr3	-	160083830	160083940	160075276	160075366	160093599	160093668	11732	20	1	31	0	156	60	0.291385	0.806742	0.885	1	-0.115
11735	ENSG00000068885	NA	chr3	-	160095620	160095678	160095217	160095328	160099290	160099360	11735	1	34	0	26	80	63	0.511658	0.806742	0.023	0	0.023
11738	ENSG00000068885	NA	chr3	-	160083880	160083940	160075276	160075366	160093599	160093668	11738	7	1	11	0	81	60	0.306968	0.806742	0.838	1	-0.162
11739	ENSG00000068885	NA	chr3	-	160037547	160037727	160025450	160025569	160073800	160073938	11739	62	0	37	2	251	85	0.0933788	0.806742	1	0.862	0.138
11740	ENSG00000068885	NA	chr3	-	159986200	159986324	159974779	159976423	159995093	159995266	11740	51	1	43	0	195	85	0.4137	0.806742	0.957	1	-0.043
11747	ENSG00000123395	NA	chr12	+	52467358	52467686	52464137	52464267	52470569	52470888	11747	122	0	156	1	399	85	0.458091	0.806742	1	0.971	0.029
11750	ENSG00000166619	NA	chr20	-	36149720	36149853	36145819	36147752	36156194	36156333	11750	1	5	1	14	204	85	0.530432	0.806742	0.077	0.029	0.048
11755	ENSG00000176371	NA	chr15	+	85145229	85145481	85144246	85144366	85147050	85147256	11755	1	8	0	6	323	85	0.47164	0.806742	0.032	0	0.032
11760	ENSG00000176371	NA	chr15	+	85145204	85145481	85144253	85144366	85147050	85147241	11760	1	8	0	6	348	85	0.479626	0.806742	0.03	0	0.03
11765	ENSG00000134283	NA	chr12	+	42745686	42745851	42729684	42729776	42748962	42749024	11765	28	12	30	8	206	55	0.374714	0.806742	0.384	0.5	-0.116
11766	ENSG00000134283	NA	chr12	+	42778741	42778798	42768664	42768876	42781257	42781337	11766	21	2	25	1	88	73	0.50888	0.806742	0.897	0.954	-0.057
11772	ENSG00000116898	NA	chr1	-	36926864	36926913	36926292	36926377	36927688	36927764	11772	8	0	14	1	61	62	0.515939	0.806742	1	0.934	0.066
11773	ENSG00000072736	NA	chr16	+	68200745	68200918	68191771	68191971	68208276	68208417	11773	27	0	14	1	244	85	0.259696	0.806742	1	0.83	0.17
11774	ENSG00000072736	NA	chr16	+	68248231	68248335	68224670	68225678	68260252	68260800	11774	3	7	5	5	175	85	0.386677	0.806742	0.172	0.327	-0.155
11779	ENSG00000146729	NA	chr7	+	56046042	56046088	56045818	56045958	56049165	56049191	11779	24	1	17	0	39	19	0.461484	0.806742	0.921	1	-0.079
1177	ENSG00000135341	NA	chr6	-	91254270	91254351	91246055	91246120	91256976	91257106	1177	1	13	0	18	121	58	0.35368	0.806742	0.036	0	0.036
11786	ENSG00000147854	NA	chr9	+	6460572	6460791	6433913	6434173	6475390	6475500	11786	51	0	81	1	290	85	0.478007	0.806742	1	0.96	0.04
11787	ENSG00000147854	NA	chr9	+	6420911	6421142	6413150	6413643	6433913	6434025	11787	55	1	77	0	302	85	0.302847	0.806742	0.939	1	-0.061
11788	ENSG00000147854	NA	chr9	+	6492302	6492402	6486870	6486925	6493825	6493932	11788	2	14	0	23	134	48	0.131201	0.806742	0.049	0	0.049
1178	ENSG00000135341	NA	chr6	-	91228165	91228281	91223291	91226400	91228976	91229038	1178	45	0	70	2	157	55	0.260598	0.806742	1	0.925	0.075
11790	ENSG00000147854	NA	chr9	+	6475390	6475500	6460572	6460791	6477621	6477808	11790	34	0	41	2	181	85	0.208013	0.806742	1	0.906	0.094
11802	ENSG00000185813	NA	chr17	-	79865079	79865133	79864635	79864774	79865429	79865474	11802	0	6	1	7	47	38	0.434841	0.806742	0	0.104	-0.104
11803	ENSG00000185813	NA	chr17	-	79863257	79863323	79862941	79863030	79863545	79863611	11803	13	0	18	1	89	56	0.459336	0.806742	1	0.919	0.081
11824	ENSG00000063241	NA	chr19	-	55967002	55967212	55966626	55966745	55967715	55967856	11824	46	0	53	4	281	85	0.0554028	0.806742	1	0.8	0.2
11838	ENSG00000111653	NA	chr12	-	6764803	6765079	6762395	6762562	6765892	6765964	11838	1	26	2	17	327	65	0.396922	0.806742	0.008	0.023	-0.015
1183	ENSG00000130520	NA	chr19	-	18426833	18426875	18423413	18423512	18433827	18434001	1183	12	0	20	2	70	85	0.287615	0.806742	1	0.924	0.076
11841	ENSG00000111653	NA	chr12	-	6765892	6765964	6762395	6762562	6772230	6772314	11841	40	0	27	4	122	77	0.0186038	0.806742	1	0.81	0.19
11848	ENSG00000140718	NA	chr16	+	53878066	53878210	53859775	53860403	53907697	53907777	11848	71	1	54	0	203	73	0.44049	0.806742	0.962	1	-0.038
11850	ENSG00000068654	NA	chr2	-	86302152	86302383	86297140	86297395	86304981	86305104	11850	37	1	34	0	302	85	0.398489	0.806742	0.912	1	-0.088
11855	ENSG00000158467	NA	chr7	+	129040130	129040225	129037062	129037165	129043219	129043326	11855	15	0	11	1	170	85	0.329727	0.806742	1	0.846	0.154
11857	ENSG00000242715	NA	chr13	-	36869914	36869994	36857728	36857839	36871773	36871886	11857	0	2	3	4	146	85	0.311324	0.806742	0	0.304	-0.304
11858	ENSG00000242715	NA	chr13	-	36814706	36814803	36801256	36801518	36822742	36822819	11858	0	3	1	1	155	70	0.270861	0.806742	0	0.311	-0.311
11878	ENSG00000106133	NA	chr7	-	72424897	72425018	72420596	72420735	72425163	72425256	11878	1	3	3	3	192	85	0.476143	0.806742	0.129	0.307	-0.178
11883	ENSG00000135930	NA	chr2	+	233422593	233422728	233421125	233421240	233428956	233429061	11883	130	0	150	4	206	85	0.0586536	0.806742	1	0.939	0.061
11884	ENSG00000135930	NA	chr2	+	233438972	233439051	233431787	233431924	233445613	233448352	11884	10	4	3	5	144	85	0.142712	0.806742	0.596	0.262	0.334
11886	ENSG00000148154	NA	chr9	+	114678038	114678116	114676884	114677026	114685128	114685231	11886	1	15	8	39	142	85	0.280838	0.806742	0.038	0.109	-0.071
11890	ENSG00000115761	NA	chr2	-	10824692	10824738	10822096	10822195	10829921	10830098	11890	14	0	11	1	78	85	0.330147	0.806742	1	0.923	0.077
11891	ENSG00000115761	NA	chr2	-	10794606	10794673	10784445	10784498	10799297	10799376	11891	2	0	2	1	68	33	0.485896	0.806742	1	0.493	0.507
11893	ENSG00000122912	NA	chr10	-	70276840	70276942	70276507	70276600	70287002	70287195	11893	0	2	2	3	173	85	0.354172	0.806742	0	0.247	-0.247
11909	ENSG00000148337	NA	chr9	-	130952607	130952723	130947825	130948055	130952966	130953141	11909	1	0	0	1	187	85	0.332389	0.806742	1	0	1
1190	ENSG00000122367	NA	chr10	+	88446825	88447029	88441192	88441560	88451652	88451822	1190	0	1	20	2	275	85	0.122123	0.806742	0	0.756	-0.756
11913	ENSG00000148337	NA	chr9	-	130950141	130950213	130947825	130948055	130952966	130953141	11913	11	0	12	1	130	85	0.412317	0.806742	1	0.887	0.113
11928	ENSG00000064651	NA	chr5	+	127512796	127512844	127510232	127510358	127514258	127514381	11928	19	0	14	1	82	85	0.31391	0.806742	1	0.936	0.064
11929	ENSG00000064651	NA	chr5	+	127474515	127474600	127474288	127474416	127477521	127477673	11929	33	1	40	0	156	85	0.335438	0.806742	0.947	1	-0.053
11934	ENSG00000164654	NA	chr7	+	7607656	7607754	7607237	7607319	7612066	7612298	11934	4	4	7	0	160	75	0.0354456	0.806742	0.319	1	-0.681
11935	ENSG00000164654	NA	chr7	+	7607656	7607754	7606505	7606703	7612066	7612298	11935	3	1	6	0	170	85	0.305559	0.806742	0.6	1	-0.4
1193	ENSG00000128185	NA	chr22	-	20303641	20303742	20302858	20302999	20307161	20307322	1193	46	0	69	2	172	85	0.25425	0.806742	1	0.945	0.055
1194	ENSG00000132716	NA	chr1	-	160231074	160231115	160213749	160213824	160232065	160232226	1194	5	1	12	0	51	68	0.226885	0.806742	0.87	1	-0.13
11957	ENSG00000213930	NA	chr9	+	34647488	34647702	34647085	34647255	34647828	34647958	11957	14	0	21	2	285	85	0.281495	0.806742	1	0.758	0.242
11959	ENSG00000213930	NA	chr9	+	34648758	34649078	34648421	34648453	34649406	34649561	11959	25	0	20	1	331	25	0.370948	0.806742	1	0.602	0.398
11977	ENSG00000128739	NA	chr15	+	25219788	25220104	25219457	25219603	25220504	25220656	11977	8	132	5	160	387	85	0.481514	0.806742	0.013	0.007	0.006
1197	ENSG00000132716	NA	chr1	-	160231074	160231148	160213749	160213824	160231906	160232241	1197	8	0	15	3	117	68	0.224603	0.806742	1	0.744	0.256
11980	ENSG00000111011	NA	chr12	-	123005050	123005128	123003476	123003576	123005931	123005975	11980	4	5	7	24	94	37	0.224545	0.806742	0.239	0.103	0.136
11983	ENSG00000111011	NA	chr12	-	122998313	122998421	122995655	122995735	122999651	122999774	11983	3	25	7	35	167	73	0.494312	0.806742	0.05	0.08	-0.03
11985	ENSG00000111011	NA	chr12	-	122991380	122991470	122989239	122990253	122992764	122992994	11985	52	1	71	4	166	85	0.32827	0.806742	0.964	0.901	0.063
11990	ENSG00000152763	NA	chr1	-	67313166	67313361	67306151	67306354	67327829	67327985	11990	0	1	8	0	266	85	0.0917662	0.806742	0	1	-1
11995	ENSG00000173535	NA	chr8	+	22969232	22969338	22960102	22960694	22972169	22972283	11995	7	0	13	3	177	85	0.230708	0.806742	1	0.675	0.325
1199	ENSG00000132716	NA	chr1	-	160231074	160231148	160213749	160213824	160232065	160232266	1199	8	1	19	0	117	68	0.228473	0.806742	0.823	1	-0.177
119	ENSG00000050820	NA	chr16	-	75270725	75270896	75268786	75269884	75271080	75271242	119	25	0	18	1	242	85	0.318615	0.806742	1	0.863	0.137
12015	ENSG00000126767	NA	chrX	-	47509319	47509425	47500630	47500874	47509821	47509990	12015	9	1	9	9	177	85	0.0355495	0.806742	0.812	0.324	0.488
12018	ENSG00000078246	NA	chr12	+	3042583	3042696	3040202	3040406	3046796	3046814	12018	18	0	12	1	110	11	0.340805	0.806742	1	0.545	0.455
1201	ENSG00000132716	NA	chr1	-	160213749	160213824	160209486	160210160	160231074	160231148	1201	30	2	45	1	118	67	0.392188	0.806742	0.895	0.962	-0.067
12021	ENSG00000078246	NA	chr12	+	3043612	3043727	3042583	3042696	3046796	3046895	12021	31	1	16	2	186	85	0.302467	0.806742	0.934	0.785	0.149
12022	ENSG00000078246	NA	chr12	+	3043612	3043727	3040202	3040406	3046796	3046895	12022	11	0	6	1	186	85	0.291933	0.806742	1	0.733	0.267
12026	ENSG00000084090	NA	chr2	-	96852954	96853039	96850596	96852652	96858106	96858206	12026	104	2	140	0	156	85	0.183406	0.806742	0.966	1	-0.034
1202	ENSG00000132716	NA	chr1	-	160213749	160213824	160209486	160210160	160231906	160232197	1202	25	0	36	1	136	85	0.457114	0.806742	1	0.957	0.043
12030	ENSG00000101473	NA	chr20	-	44483797	44483931	44477088	44477314	44485826	44486010	12030	19	3	31	1	205	85	0.176888	0.806742	0.724	0.928	-0.204
12035	ENSG00000184916	NA	chr14	-	105617327	105617441	105617201	105617248	105617619	105617733	12035	1	1	4	0	140	40	0.258643	0.806742	0.222	1	-0.778
12043	ENSG00000010270	NA	chr7	+	38241314	38241567	38217991	38218022	38247047	38247330	12043	5	37	0	38	263	24	0.268434	0.806742	0.012	0	0.012
12045	ENSG00000010270	NA	chr7	+	38256625	38256679	38254628	38254706	38256788	38256906	12045	26	1	45	0	80	71	0.299701	0.806742	0.958	1	-0.042
12049	ENSG00000104408	NA	chr8	-	109252186	109252304	109248389	109248432	109260841	109260927	12049	191	0	147	1	134	30	0.385794	0.806742	1	0.971	0.029
1204	ENSG00000166747	NA	chr16	-	71842407	71842580	71823181	71823385	71842665	71842979	1204	7	19	6	32	244	85	0.289957	0.806742	0.114	0.061	0.053
12056	ENSG00000163875	NA	chr1	-	37962307	37962337	37962147	37962205	37967404	37967597	12056	0	3	1	1	23	51	0.305174	0.806742	0	0.689	-0.689
12059	ENSG00000163875	NA	chr1	-	37962147	37962205	37961485	37961519	37967404	37967597	12059	3	2	1	3	51	27	0.347778	0.806742	0.443	0.15	0.293
1205	ENSG00000166747	NA	chr16	-	71842407	71842580	71841703	71842053	71842665	71842979	1205	8	2	4	3	244	85	0.351623	0.806742	0.582	0.317	0.265
12061	ENSG00000160789	NA	chr1	+	156107444	156107534	156106903	156107023	156108278	156108548	12061	563	5	504	1	166	85	0.281891	0.806742	0.983	0.996	-0.013
12066	ENSG00000198408	NA	chr10	-	103553669	103553755	103552595	103552700	103557736	103557911	12066	61	3	61	7	158	85	0.230645	0.806742	0.916	0.824	0.092
12067	ENSG00000198408	NA	chr10	-	103565801	103565900	103563491	103563776	103567486	103567658	12067	60	2	61	0	170	85	0.170717	0.806742	0.938	1	-0.062
12069	ENSG00000198408	NA	chr10	-	103563491	103563776	103559998	103560157	103565801	103565900	12069	168	0	197	1	356	85	0.520993	0.806742	1	0.979	0.021
1206	ENSG00000166747	NA	chr16	-	71841703	71842053	71823181	71823385	71842407	71842580	1206	10	1	1	2	421	85	0.0807353	0.806742	0.669	0.092	0.577
1207	ENSG00000166747	NA	chr16	-	71841703	71842053	71823181	71823385	71842665	71842965	1207	10	19	4	32	421	85	0.0244605	0.806742	0.096	0.025	0.071
12088	ENSG00000198910	NA	chrX	-	153130542	153130665	153130418	153130449	153130753	153130955	12088	5	1	7	0	133	24	0.374852	0.806742	0.474	1	-0.526
12093	ENSG00000113456	NA	chr5	-	34914031	34914131	34911722	34911917	34914799	34915066	12093	0	6	1	5	171	85	0.359685	0.806742	0	0.09	-0.09
12094	ENSG00000113456	NA	chr5	-	34914031	34914131	34913574	34913683	34914799	34915066	12094	0	6	1	6	171	85	0.394738	0.806742	0	0.077	-0.077
12099	ENSG00000139793	NA	chr13	+	98018712	98018807	98009735	98009889	98043575	98044262	12099	14	11	23	6	170	85	0.0725672	0.806742	0.389	0.657	-0.268
120	ENSG00000050820	NA	chr16	-	75270779	75270896	75268786	75269884	75271080	75271242	120	36	0	28	1	188	85	0.32036	0.806742	1	0.927	0.073
1210	ENSG00000166747	NA	chr16	-	71801779	71801788	71799391	71799487	71803525	71803602	1210	0	9	1	10	2	70	0.456729	0.806742	0	0.778	-0.778
12112	ENSG00000174227	NA	chr4	+	494889	494959	494184	494390	499506	499716	12112	1	10	0	18	126	85	0.267875	0.806742	0.063	0	0.063
12125	ENSG00000067221	NA	chr15	-	74281448	74281598	74280939	74281143	74282691	74282798	12125	10	0	18	1	221	85	0.533073	0.806742	1	0.874	0.126
12126	ENSG00000076248	NA	chr12	+	109539706	109539804	109536993	109537089	109540643	109540732	12126	24	2	28	0	167	82	0.150707	0.806742	0.855	1	-0.145
12164	ENSG00000235513	NA	chr22	-	41609633	41610707	41605125	41605955	41613035	41613631	12164	11	3	11	0	1145	85	0.116836	0.806742	0.214	1	-0.786
12165	ENSG00000151917	NA	chr6	+	56879259	56879323	56857175	56857353	56879930	56879958	12165	0	8	1	11	57	21	0.471163	0.806742	0	0.032	-0.032
12170	ENSG00000182473	NA	chr17	-	74086409	74086562	74085255	74085401	74087223	74087316	12170	3	7	0	5	224	85	0.171708	0.806742	0.14	0	0.14
12172	ENSG00000182473	NA	chr17	-	74086409	74086478	74085255	74085401	74090494	74090662	12172	1	28	0	36	124	85	0.448521	0.806742	0.024	0	0.024
12173	ENSG00000182473	NA	chr17	-	74086409	74086478	74085255	74085401	74087223	74087316	12173	1	7	0	5	124	85	0.476585	0.806742	0.089	0	0.089
12175	ENSG00000182473	NA	chr17	-	74087223	74087316	74086409	74086478	74090494	74090662	12175	5	1	7	0	147	62	0.358402	0.806742	0.678	1	-0.322
12178	ENSG00000171853	NA	chr2	+	3391390	3392441	3383456	3383647	3405547	3405664	12178	100	2	108	0	1122	85	0.163732	0.806742	0.791	1	-0.209
12188	ENSG00000064313	NA	chr8	-	120790258	120790369	120774654	120774848	120793292	120793433	12188	24	0	26	2	182	85	0.194553	0.806742	1	0.859	0.141
12190	ENSG00000197933	NA	chr19	-	11835008	11835069	11832807	11834157	11849631	11849760	12190	1	1	1	0	108	85	0.539865	0.806742	0.44	1	-0.56
12192	ENSG00000197933	NA	chr19	-	11836015	11836142	11833927	11834157	11849631	11849824	12192	2	1	4	0	198	85	0.333572	0.806742	0.462	1	-0.538
12209	ENSG00000152642	NA	chr3	+	32169567	32169745	32148124	32148250	32180078	32180219	12209	8	1	16	0	249	85	0.270605	0.806742	0.732	1	-0.268
12214	ENSG00000100731	NA	chr14	+	71502781	71502874	71500647	71500753	71511849	71512000	12214	25	1	30	0	170	85	0.335992	0.806742	0.926	1	-0.074
12215	ENSG00000100731	NA	chr14	+	71524225	71524441	71522220	71522279	71540261	71540515	12215	57	1	55	0	254	52	0.383678	0.806742	0.921	1	-0.079
12216	ENSG00000100731	NA	chr14	+	71462457	71462560	71443658	71445365	71476350	71476441	12216	2	1	0	4	173	84	0.0886706	0.806742	0.493	0	0.493
12217	ENSG00000100731	NA	chr14	+	71462457	71462642	71443658	71445365	71476350	71476441	12217	13	1	16	4	255	84	0.318637	0.806742	0.811	0.569	0.242
12218	ENSG00000100731	NA	chr14	+	71455283	71455416	71443658	71445365	71462457	71462642	12218	12	2	25	0	204	85	0.0826517	0.806742	0.714	1	-0.286
12222	ENSG00000172292	NA	chr2	+	169622831	169622855	169622101	169622258	169626019	169631644	12222	2	17	5	18	34	85	0.350278	0.806742	0.227	0.41	-0.183
12229	ENSG00000116221	NA	chr1	+	54678173	54678331	54675618	54675804	54681813	54682017	12229	93	1	113	0	229	85	0.40366	0.806742	0.972	1	-0.028
12232	ENSG00000133131	NA	chrX	-	106235517	106235660	106224574	106224707	106236459	106236592	12232	1	4	0	3	214	85	0.479392	0.806742	0.09	0	0.09
12244	ENSG00000108264	NA	chr17	+	35783608	35783715	35771355	35771477	35787048	35787108	12244	8	1	16	0	146	53	0.269268	0.806742	0.744	1	-0.256
12246	ENSG00000108264	NA	chr17	+	35797838	35798059	35787048	35787108	35800605	35800763	12246	7	0	9	1	260	53	0.484868	0.806742	1	0.647	0.353
12247	ENSG00000108264	NA	chr17	+	35797838	35797930	35787048	35787108	35800605	35800763	12247	7	0	12	1	138	53	0.532983	0.806742	1	0.822	0.178
12248	ENSG00000108264	NA	chr17	+	35804797	35804870	35802664	35802753	35818625	35818689	12248	5	0	5	1	101	54	0.430287	0.806742	1	0.728	0.272
12276	ENSG00000142733	NA	chr1	-	27691151	27691175	27690694	27690885	27691263	27691403	12276	2	1	1	3	34	85	0.342953	0.806742	0.833	0.455	0.378
12277	ENSG00000164985	NA	chr9	-	15510114	15510324	15506558	15506635	15510814	15510992	12277	17	1	11	0	266	70	0.504467	0.806742	0.817	1	-0.183
12279	ENSG00000164985	NA	chr9	-	15510114	15510327	15504956	15506635	15510814	15510987	12279	15	1	10	0	284	85	0.498311	0.806742	0.818	1	-0.182
12287	ENSG00000158092	NA	chr3	+	136664424	136665137	136646825	136647069	136667100	136667968	12287	319	1	292	0	784	85	0.438977	0.806742	0.972	1	-0.028
12288	ENSG00000142230	NA	chr19	+	47683402	47683560	47673074	47673180	47700489	47700634	12288	1	35	3	46	229	85	0.485614	0.806742	0.01	0.024	-0.014
12289	ENSG00000142230	NA	chr19	+	47646750	47646862	47634079	47634285	47653458	47653632	12289	81	0	88	1	183	85	0.473854	0.806742	1	0.976	0.024
12291	ENSG00000142230	NA	chr19	+	47700489	47700634	47673074	47673180	47706927	47706997	12291	62	2	84	0	194	63	0.119602	0.806742	0.91	1	-0.09
12292	ENSG00000142230	NA	chr19	+	47656154	47656297	47653458	47653632	47658370	47658470	12292	110	2	160	0	214	85	0.142814	0.806742	0.956	1	-0.044
12294	ENSG00000127995	NA	chr7	+	94164620	94164835	94162990	94163114	94166783	94167206	12294	26	1	21	0	286	85	0.43658	0.806742	0.885	1	-0.115
122	ENSG00000050820	NA	chr16	-	75286132	75286296	75276811	75276988	75299722	75299846	122	2	7	0	5	235	85	0.270972	0.806742	0.094	0	0.094
12301	ENSG00000100568	NA	chr14	-	68129193	68129252	68126447	68126639	68141091	68141548	12301	55	0	44	2	104	85	0.149117	0.806742	1	0.947	0.053
12302	ENSG00000100568	NA	chr14	-	68120153	68120215	68117977	68118198	68123132	68123306	12302	90	0	115	3	110	85	0.16527	0.806742	1	0.967	0.033
12303	ENSG00000100568	NA	chr14	-	68129745	68129907	68129193	68129252	68141091	68141327	12303	0	16	5	16	200	52	0.0306972	0.806742	0	0.075	-0.075
12308	ENSG00000162735	NA	chr1	-	160252206	160252292	160251828	160251990	160252733	160252899	12308	76	0	55	1	158	85	0.36024	0.806742	1	0.967	0.033
1230	ENSG00000164815	NA	chr7	-	103842824	103842992	103841268	103841406	103844589	103844682	1230	2	7	2	3	239	85	0.515489	0.806742	0.092	0.192	-0.1
12313	ENSG00000169727	NA	chr17	+	80010131	80010335	80009777	80009840	80011149	80011212	12313	11	11	11	23	217	27	0.194103	0.806742	0.111	0.056	0.055
12314	ENSG00000169727	NA	chr17	+	80010134	80010335	80009777	80009840	80011149	80011242	12314	11	11	10	23	243	56	0.148672	0.806742	0.187	0.091	0.096
12331	ENSG00000122705	NA	chr9	+	36210621	36210657	36204064	36204176	36211599	36211781	12331	2	233	3	178	58	85	0.472254	0.806742	0.012	0.024	-0.012
12344	ENSG00000186106	NA	chr8	-	101544583	101544688	101541750	101542088	101545436	101545539	12344	2	7	0	5	176	85	0.275376	0.806742	0.121	0	0.121
12353	ENSG00000139496	NA	chr13	+	25877239	25877293	25875762	25876018	25881943	25882087	12353	1	16	0	18	94	85	0.353478	0.806742	0.053	0	0.053
12354	ENSG00000139496	NA	chr13	+	25911073	25911172	25905494	25905696	25912773	25913016	12354	19	1	28	0	170	85	0.298285	0.806742	0.905	1	-0.095
12356	ENSG00000139496	NA	chr13	+	25877064	25877146	25875693	25876018	25877239	25877293	12356	0	1	1	0	112	47	0.330725	0.806742	0	1	-1
12359	ENSG00000157184	NA	chr1	+	53675686	53676991	53667994	53668101	53678935	53679869	12359	130	1	142	0	1376	85	0.36055	0.806742	0.889	1	-0.111
[truncated: 11,381 more rows]

## Sheet: GSvsD44_GM_SE.MATS.ReadsOnTarge
ID	GeneID	geneSymbol	chr	strand	exonStart_0base	exonEnd	upstreamES	upstreamEE	downstreamES	downstreamEE	ID	IC_SAMPLE_1	SC_SAMPLE_1	IC_SAMPLE_2	SC_SAMPLE_2	IncFormLen	SkipFormLen	PValue	FDR	IncLevel1	IncLevel2	IncLevelDifference
[truncated: 17,657 more rows]

[truncated: 1 more sheets: GSvsWT#A_DM_SE.MATS.ReadsOnTarg]
